# Supplementary material for: Ventricular Fibrillation Waveform Changes during Controlled Coronary Perfusion Using Extracorporeal Circulation in a Swine Model
Source: PLoS One. 2016 Aug 18;11(8):e0161166. doi: 10.1371/journal.pone.0161166 (PMC4990236; doi:10.1371/journal.pone.0161166)
Supplement: S1 File — (XLSX) [file pone.0161166.s001.xlsx]

## Sheet: Descriptives -FINAL
	VARIABLES	DRUG	EXP #	General	BL-prep	BL-exp	1-VF	2-VF	3-VF	4-VF	5-VF	6-VF	7-VF	8-VF	9-VF-EC-L	10-VF-EC-L	11-VF-EC-L	12-VF-EC-L	13-VF-EC-L	14-VF-EC-L	15-VF-EC-L	16-VF-EC-L	17-VF-EC-L	18-VF-EC-L		19-VF-EC-H	20-VF-EC-H	21-VF-EC-H	22-VF-EC-H	PR-5	PR-10	PR-15	PR-20	PR-30 ON	PR-30 OFF	PR-45	PR-60 ON	PR-60 OFF	PR-90	PR-120 ON	PR-120 OFF
1	Date (m/dd/yr)	EPO	52011	40758
1	Date (m/dd/yr)	SAL	62011	40759
1	Date (m/dd/yr)	SAL	72011	40760
1	Date (m/dd/yr)	EPO	82011	40763
1	Date (m/dd/yr)	SAL	92011	40764
1	Date (m/dd/yr)	SAL	112011	40766
1	Date (m/dd/yr)	EPO	132011	40771
1	Date (m/dd/yr)	SAL	172011	40779
1	Date (m/dd/yr)	EPO	182011	40780
1	Date (m/dd/yr)	SAL	192011	40784
1	Date (m/dd/yr)	EPO	202011	40785
1	Date (m/dd/yr)	EPO	212011	40786
1	Date (m/dd/yr)	SAL	222011	40787
1	Date (m/dd/yr)	EPO	232011	40792
1	Date (m/dd/yr)	SAL	252011	40794
1	Date (m/dd/yr)	EPO	262011	40798
			Mean	40776.6
			SD	13.5542
			SEM	3.38855
			Median	40779.5
			25th Quartile	40763.8
			75th Quartile	40786.2
			Min	40758
			Max	40798
			n	16
			%SD	0.0332402
2	Series (describe)	EPO	52011	EPO-CPR
2	Series (describe)	SAL	62011	EPO-CPR
2	Series (describe)	SAL	72011	EPO-CPR
2	Series (describe)	EPO	82011	EPO-CPR
2	Series (describe)	SAL	92011	EPO-CPR
2	Series (describe)	SAL	112011	EPO-CPR
2	Series (describe)	EPO	132011	EPO-CPR
2	Series (describe)	SAL	172011	EPO-CPR
2	Series (describe)	EPO	182011	EPO-CPR
2	Series (describe)	SAL	192011	EPO-CPR
2	Series (describe)	EPO	202011	EPO-CPR
2	Series (describe)	EPO	212011	EPO-CPR
2	Series (describe)	SAL	222011	EPO-CPR
2	Series (describe)	EPO	232011	EPO-CPR
2	Series (describe)	SAL	252011	EPO-CPR
2	Series (describe)	EPO	262011	EPO-CPR
			Mean	#DIV/0!
			SD	#DIV/0!
			SEM	#DIV/0!
			Median	#NUM!
			25th Quartile	#NUM!
			75th Quartile	#NUM!
			Min	0
			Max	0
			n	16
			%SD	#DIV/0!
3	Weight (kg)	EPO	52011	38.7
3	Weight (kg)	SAL	62011	37.1
3	Weight (kg)	SAL	72011	35.3
3	Weight (kg)	EPO	82011	37
3	Weight (kg)	SAL	92011	37
3	Weight (kg)	SAL	112011	37.4
3	Weight (kg)	EPO	132011	37.4
3	Weight (kg)	SAL	172011	32.3
3	Weight (kg)	EPO	182011	35.3
3	Weight (kg)	SAL	192011	36
3	Weight (kg)	EPO	202011	36.8
3	Weight (kg)	EPO	212011	35.5
3	Weight (kg)	SAL	222011	33.7
3	Weight (kg)	EPO	232011	34.4
3	Weight (kg)	SAL	252011	36.3
3	Weight (kg)	EPO	262011	36.7
			Mean	36.0563
			SD	1.59915
			SEM	0.399788
			Median	36.5
			25th Quartile	35.3
			75th Quartile	37.025
			Min	32.3
			Max	38.7
			n	16
			%SD	4.43516
4	Pig ID (n)	EPO	52011	1699
4	Pig ID (n)	SAL	62011	1698
4	Pig ID (n)	SAL	72011	1696
4	Pig ID (n)	EPO	82011	1627
4	Pig ID (n)	SAL	92011	1626
4	Pig ID (n)	SAL	112011	1628
4	Pig ID (n)	EPO	132011	1733
4	Pig ID (n)	SAL	172011	1737
4	Pig ID (n)	EPO	182011	1738
4	Pig ID (n)	SAL	192011	1735
4	Pig ID (n)	EPO	202011	1746
4	Pig ID (n)	EPO	212011	1747
4	Pig ID (n)	SAL	222011	1745
4	Pig ID (n)	EPO	232011	1750
4	Pig ID (n)	SAL	252011	1748
4	Pig ID (n)	EPO	262011	1935
			Mean	1724.25
			SD	72.1605
			SEM	18.0401
			Median	1736
			25th Quartile	1697.5
			75th Quartile	1746.25
			Min	1626
			Max	1935
			n	16
			%SD	4.18504
5	Oxygetor (1=Jostra; 2=med/affi; 3=med/trill)	EPO	52011	2
5	Oxygetor (1=Jostra; 2=med/affi; 3=med/trill)	SAL	62011	2
5	Oxygetor (1=Jostra; 2=med/affi; 3=med/trill)	SAL	72011	2
5	Oxygetor (1=Jostra; 2=med/affi; 3=med/trill)	EPO	82011	1
5	Oxygetor (1=Jostra; 2=med/affi; 3=med/trill)	SAL	92011	1
5	Oxygetor (1=Jostra; 2=med/affi; 3=med/trill)	SAL	112011	1
5	Oxygetor (1=Jostra; 2=med/affi; 3=med/trill)	EPO	132011	2
5	Oxygetor (1=Jostra; 2=med/affi; 3=med/trill)	SAL	172011	3
5	Oxygetor (1=Jostra; 2=med/affi; 3=med/trill)	EPO	182011	3
5	Oxygetor (1=Jostra; 2=med/affi; 3=med/trill)	SAL	192011	3
5	Oxygetor (1=Jostra; 2=med/affi; 3=med/trill)	EPO	202011	3
5	Oxygetor (1=Jostra; 2=med/affi; 3=med/trill)	EPO	212011	3
5	Oxygetor (1=Jostra; 2=med/affi; 3=med/trill)	SAL	222011	2
5	Oxygetor (1=Jostra; 2=med/affi; 3=med/trill)	EPO	232011	3
5	Oxygetor (1=Jostra; 2=med/affi; 3=med/trill)	SAL	252011	3
5	Oxygetor (1=Jostra; 2=med/affi; 3=med/trill)	EPO	262011	3
			Mean	2.3125
			SD	0.7932
			SEM	0.1983
			Median	2.5
			25th Quartile	2
			75th Quartile	3
			Min	1
			Max	3
			n	16
			%SD	34.3006
6	Blood priming (Yes/No)	EPO	52011	Yes
6	Blood priming (Yes/No)	SAL	62011	yes
6	Blood priming (Yes/No)	SAL	72011	yes
6	Blood priming (Yes/No)	EPO	82011	yes
6	Blood priming (Yes/No)	SAL	92011	yes
6	Blood priming (Yes/No)	SAL	112011	yes
6	Blood priming (Yes/No)	EPO	132011	yes
6	Blood priming (Yes/No)	SAL	172011	no
6	Blood priming (Yes/No)	EPO	182011	no
6	Blood priming (Yes/No)	SAL	192011	no
6	Blood priming (Yes/No)	EPO	202011	no
6	Blood priming (Yes/No)	EPO	212011	no
6	Blood priming (Yes/No)	SAL	222011	no
6	Blood priming (Yes/No)	EPO	232011	no
6	Blood priming (Yes/No)	SAL	252011	no
6	Blood priming (Yes/No)	EPO	262011	no
			Mean	#DIV/0!
			SD	#DIV/0!
			SEM	#DIV/0!
			Median	#NUM!
			25th Quartile	#NUM!
			75th Quartile	#NUM!
			Min	0
			Max	0
			n	16
			%SD	#DIV/0!
7	Time ketamine injection (h:min:s)	EPO	52011	0.354167
7	Time ketamine injection (h:min:s)	SAL	62011	0.347222
7	Time ketamine injection (h:min:s)	SAL	72011	0.350694
7	Time ketamine injection (h:min:s)	EPO	82011	0.381944
7	Time ketamine injection (h:min:s)	SAL	92011	0.378472
7	Time ketamine injection (h:min:s)	SAL	112011	0.342361
7	Time ketamine injection (h:min:s)	EPO	132011	0.395833
7	Time ketamine injection (h:min:s)	SAL	172011	0.394444
7	Time ketamine injection (h:min:s)	EPO	182011	0.392361
7	Time ketamine injection (h:min:s)	SAL	192011	0.380556
7	Time ketamine injection (h:min:s)	EPO	202011	0.3875
7	Time ketamine injection (h:min:s)	EPO	212011	0.399306
7	Time ketamine injection (h:min:s)	SAL	222011	0.397222
7	Time ketamine injection (h:min:s)	EPO	232011	0.395833
7	Time ketamine injection (h:min:s)	SAL	252011	0.385417
7	Time ketamine injection (h:min:s)	EPO	262011	0.378472
			Mean	0.378863
			SD	0.0193615
			SEM	0.00484039
			Median	0.383681
			25th Quartile	0.372396
			75th Quartile	0.394792
			Min	0.342361
			Max	0.399306
			n	16
			%SD	5.11044
8	Time VF induction (h:min:s)	EPO	52011	0.570509
8	Time VF induction (h:min:s)	SAL	62011	0.536516
8	Time VF induction (h:min:s)	SAL	72011	0.526898
8	Time VF induction (h:min:s)	EPO	82011	0.560289
8	Time VF induction (h:min:s)	SAL	92011	0.533507
8	Time VF induction (h:min:s)	SAL	112011	0.53809
8	Time VF induction (h:min:s)	EPO	132011	0.533368
8	Time VF induction (h:min:s)	SAL	172011	0.528484
8	Time VF induction (h:min:s)	EPO	182011	0.5525
8	Time VF induction (h:min:s)	SAL	192011	0.521412
8	Time VF induction (h:min:s)	EPO	202011	0.527326
8	Time VF induction (h:min:s)	EPO	212011	0.526007
8	Time VF induction (h:min:s)	SAL	222011	0.5361
8	Time VF induction (h:min:s)	EPO	232011	0.562164
8	Time VF induction (h:min:s)	SAL	252011	0.48581
8	Time VF induction (h:min:s)	EPO	262011	0.502535
			Mean	0.533845
			SD	0.0213656
			SEM	0.0053414
			Median	0.533438
			25th Quartile	0.526675
			75th Quartile	0.541693
			Min	0.48581
			Max	0.570509
			n	16
			%SD	4.00221
9	Preparation time (h:min:s)	EPO	52011	0.216343
9	Preparation time (h:min:s)	SAL	62011	0.189294
9	Preparation time (h:min:s)	SAL	72011	0.176204
9	Preparation time (h:min:s)	EPO	82011	0.178345
9	Preparation time (h:min:s)	SAL	92011	0.155035
9	Preparation time (h:min:s)	SAL	112011	0.195729
9	Preparation time (h:min:s)	EPO	132011	0.137535
9	Preparation time (h:min:s)	SAL	172011	0.134039
9	Preparation time (h:min:s)	EPO	182011	0.160139
9	Preparation time (h:min:s)	SAL	192011	0.140856
9	Preparation time (h:min:s)	EPO	202011	0.139826
9	Preparation time (h:min:s)	EPO	212011	0.126701
9	Preparation time (h:min:s)	SAL	222011	0.138877
9	Preparation time (h:min:s)	EPO	232011	0.166331
9	Preparation time (h:min:s)	SAL	252011	0.100394
9	Preparation time (h:min:s)	EPO	262011	0.124062
			Mean	0.154982
			SD	0.0304649
			SEM	0.00761622
			Median	0.147946
			25th Quartile	0.136661
			75th Quartile	0.176739
			Min	0.100394
			Max	0.216343
			n	16
			%SD	19.6571
10	Isoflurane level at BL (%)	EPO	52011	2
10	Isoflurane level at BL (%)	SAL	62011	2.25
10	Isoflurane level at BL (%)	SAL	72011	2.25
10	Isoflurane level at BL (%)	EPO	82011	2.25
10	Isoflurane level at BL (%)	SAL	92011	2.5
10	Isoflurane level at BL (%)	SAL	112011	2.5
10	Isoflurane level at BL (%)	EPO	132011	2
10	Isoflurane level at BL (%)	SAL	172011	2
10	Isoflurane level at BL (%)	EPO	182011	2.75
10	Isoflurane level at BL (%)	SAL	192011	2.5
10	Isoflurane level at BL (%)	EPO	202011	2
10	Isoflurane level at BL (%)	EPO	212011	2.5
10	Isoflurane level at BL (%)	SAL	222011	2.5
10	Isoflurane level at BL (%)	EPO	232011	1.75
10	Isoflurane level at BL (%)	SAL	252011	2
10	Isoflurane level at BL (%)	EPO	262011	1.75
			Mean	2.21875
			SD	0.30104
			SEM	0.07526
			Median	2.25
			25th Quartile	2
			75th Quartile	2.5
			Min	1.75
			Max	2.75
			n	16
			%SD	13.568
11	Tidal volume at BL (mL)	EPO	52011	385
11	Tidal volume at BL (mL)	SAL	62011	385
11	Tidal volume at BL (mL)	SAL	72011	355
11	Tidal volume at BL (mL)	EPO	82011	370
11	Tidal volume at BL (mL)	SAL	92011	370
11	Tidal volume at BL (mL)	SAL	112011	500
11	Tidal volume at BL (mL)	EPO	132011	500
11	Tidal volume at BL (mL)	SAL	172011	400
11	Tidal volume at BL (mL)	EPO	182011	500
11	Tidal volume at BL (mL)	SAL	192011	450
11	Tidal volume at BL (mL)	EPO	202011	450
11	Tidal volume at BL (mL)	EPO	212011	420
11	Tidal volume at BL (mL)	SAL	222011	410
11	Tidal volume at BL (mL)	EPO	232011	355
11	Tidal volume at BL (mL)	SAL	252011	450
11	Tidal volume at BL (mL)	EPO	262011	450
			Mean	421.875
			SD	51.0841
			SEM	12.771
			Median	415
			25th Quartile	381.25
			75th Quartile	450
			Min	355
			Max	500
			n	16
			%SD	12.1088
12	Vmax at BL (mL)	EPO	52011	60
12	Vmax at BL (mL)	SAL	62011	60
12	Vmax at BL (mL)	SAL	72011	60
12	Vmax at BL (mL)	EPO	82011	60
12	Vmax at BL (mL)	SAL	92011	60
12	Vmax at BL (mL)	SAL	112011	60
12	Vmax at BL (mL)	EPO	132011	60
12	Vmax at BL (mL)	SAL	172011	60
12	Vmax at BL (mL)	EPO	182011	60
12	Vmax at BL (mL)	SAL	192011	60
12	Vmax at BL (mL)	EPO	202011	60
12	Vmax at BL (mL)	EPO	212011	60
12	Vmax at BL (mL)	SAL	222011	60
12	Vmax at BL (mL)	EPO	232011	60
12	Vmax at BL (mL)	SAL	252011	60
12	Vmax at BL (mL)	EPO	262011	60
			Mean	60
			SD	0
			SEM	0
			Median	60
			25th Quartile	60
			75th Quartile	60
			Min	60
			Max	60
			n	16
			%SD	0
13	NO/O2 (mL)	EPO	52011	300/300
13	NO/O2 (mL)	SAL	62011	300/300
13	NO/O2 (mL)	SAL	72011	300/300
13	NO/O2 (mL)	EPO	82011	300/300
13	NO/O2 (mL)	SAL	92011	300/300
13	NO/O2 (mL)	SAL	112011	300/300
13	NO/O2 (mL)	EPO	132011	300/300
13	NO/O2 (mL)	SAL	172011	300/300
13	NO/O2 (mL)	EPO	182011	300/300
13	NO/O2 (mL)	SAL	192011	300/300
13	NO/O2 (mL)	EPO	202011	300/300
13	NO/O2 (mL)	EPO	212011	300/300
13	NO/O2 (mL)	SAL	222011	300/300
13	NO/O2 (mL)	EPO	232011	300/300
13	NO/O2 (mL)	SAL	252011	300/300
13	NO/O2 (mL)	EPO	262011	300/300
			Mean	#DIV/0!
			SD	#DIV/0!
			SEM	#DIV/0!
			Median	#NUM!
			25th Quartile	#NUM!
			75th Quartile	#NUM!
			Min	0
			Max	0
			n	16
			%SD	#DIV/0!
14	Defibrillation shocks (n)	EPO	52011	2
14	Defibrillation shocks (n)	SAL	62011	4
14	Defibrillation shocks (n)	SAL	72011	4
14	Defibrillation shocks (n)	EPO	82011	4
14	Defibrillation shocks (n)	SAL	92011	2
14	Defibrillation shocks (n)	SAL	112011	5
14	Defibrillation shocks (n)	EPO	132011	3
14	Defibrillation shocks (n)	SAL	172011	4
14	Defibrillation shocks (n)	EPO	182011	5
14	Defibrillation shocks (n)	SAL	192011	3
14	Defibrillation shocks (n)	EPO	202011	5
14	Defibrillation shocks (n)	EPO	212011	5
14	Defibrillation shocks (n)	SAL	222011	2
14	Defibrillation shocks (n)	EPO	232011	4
14	Defibrillation shocks (n)	SAL	252011	4
14	Defibrillation shocks (n)	EPO	262011	3
			Mean	3.6875
			SD	1.07819
			SEM	0.269548
			Median	4
			25th Quartile	3
			75th Quartile	4.25
			Min	2
			Max	5
			n	16
			%SD	29.2391
15	Defibrillation shocks (J)	EPO	52011	15
15	Defibrillation shocks (J)	SAL	62011	65
15	Defibrillation shocks (J)	SAL	72011	55
15	Defibrillation shocks (J)	EPO	82011	65
15	Defibrillation shocks (J)	SAL	92011	15
15	Defibrillation shocks (J)	SAL	112011	95
15	Defibrillation shocks (J)	EPO	132011	35
15	Defibrillation shocks (J)	SAL	172011	65
15	Defibrillation shocks (J)	EPO	182011	95
15	Defibrillation shocks (J)	SAL	192011	35
15	Defibrillation shocks (J)	EPO	202011	95
15	Defibrillation shocks (J)	EPO	212011	95
15	Defibrillation shocks (J)	SAL	222011	15
15	Defibrillation shocks (J)	EPO	232011	65
15	Defibrillation shocks (J)	SAL	252011	65
15	Defibrillation shocks (J)	EPO	262011	35
			Mean	56.875
			SD	29.2617
			SEM	7.31544
			Median	65
			25th Quartile	35
			75th Quartile	72.5
			Min	15
			Max	95
			n	16
			%SD	51.4492
16	Successful DF shock (J)	EPO	52011	10
16	Successful DF shock (J)	SAL	62011	30
16	Successful DF shock (J)	SAL	72011	20
16	Successful DF shock (J)	EPO	82011	30
16	Successful DF shock (J)	SAL	92011	10
16	Successful DF shock (J)	SAL	112011	30
16	Successful DF shock (J)	EPO	132011	20
16	Successful DF shock (J)	SAL	172011	30
16	Successful DF shock (J)	EPO	182011	30
16	Successful DF shock (J)	SAL	192011	20
16	Successful DF shock (J)	EPO	202011	30
16	Successful DF shock (J)	EPO	212011	30
16	Successful DF shock (J)	SAL	222011	10
16	Successful DF shock (J)	EPO	232011	30
16	Successful DF shock (J)	SAL	252011	30
16	Successful DF shock (J)	EPO	262011	20
			Mean	23.75
			SD	8.06226
			SEM	2.01556
			Median	30
			25th Quartile	20
			75th Quartile	30
			Min	10
			Max	30
			n	16
			%SD	33.9463
17	Refibrillation shocks (n)	EPO	52011	1
17	Refibrillation shocks (n)	SAL	62011	0
17	Refibrillation shocks (n)	SAL	72011	0
17	Refibrillation shocks (n)	EPO	82011	0
17	Refibrillation shocks (n)	SAL	92011	2
17	Refibrillation shocks (n)	SAL	112011	0
17	Refibrillation shocks (n)	EPO	132011	0
17	Refibrillation shocks (n)	SAL	172011	0
17	Refibrillation shocks (n)	EPO	182011	0
17	Refibrillation shocks (n)	SAL	192011	0
17	Refibrillation shocks (n)	EPO	202011	0
17	Refibrillation shocks (n)	EPO	212011	0
17	Refibrillation shocks (n)	SAL	222011	2
17	Refibrillation shocks (n)	EPO	232011	0
17	Refibrillation shocks (n)	SAL	252011	0
17	Refibrillation shocks (n)	EPO	262011	0
			Mean	0.3125
			SD	0.704154
			SEM	0.176039
			Median	0
			25th Quartile	0
			75th Quartile	0
			Min	0
			Max	2
			n	16
			%SD	225.329
18	Refibrillation shocks (J)	EPO	52011	10
18	Refibrillation shocks (J)	SAL	62011	0
18	Refibrillation shocks (J)	SAL	72011	0
18	Refibrillation shocks (J)	EPO	82011	0
18	Refibrillation shocks (J)	SAL	92011	20
18	Refibrillation shocks (J)	SAL	112011	0
18	Refibrillation shocks (J)	EPO	132011	0
18	Refibrillation shocks (J)	SAL	172011	0
18	Refibrillation shocks (J)	EPO	182011	0
18	Refibrillation shocks (J)	SAL	192011	0
18	Refibrillation shocks (J)	EPO	202011	0
18	Refibrillation shocks (J)	EPO	212011	0
18	Refibrillation shocks (J)	SAL	222011	30
18	Refibrillation shocks (J)	EPO	232011	0
18	Refibrillation shocks (J)	SAL	252011	0
18	Refibrillation shocks (J)	EPO	262011	0
			Mean	3.75
			SD	8.85061
			SEM	2.21265
			Median	0
			25th Quartile	0
			75th Quartile	0
			Min	0
			Max	30
			n	16
			%SD	236.016
19	ECCVF on time (h:min:s)	EPO	52011	0.576215
19	ECCVF on time (h:min:s)	SAL	62011	0.542234
19	ECCVF on time (h:min:s)	SAL	72011	0.532674
19	ECCVF on time (h:min:s)	EPO	82011	0.566042
19	ECCVF on time (h:min:s)	SAL	92011	0.539225
19	ECCVF on time (h:min:s)	SAL	112011	0.543958
19	ECCVF on time (h:min:s)	EPO	132011	0.539178
19	ECCVF on time (h:min:s)	SAL	172011	0.535266
19	ECCVF on time (h:min:s)	EPO	182011	0.558148
19	ECCVF on time (h:min:s)	SAL	192011	0.52728
19	ECCVF on time (h:min:s)	EPO	202011	0.533125
19	ECCVF on time (h:min:s)	EPO	212011	0.531817
19	ECCVF on time (h:min:s)	SAL	222011	0.541806
19	ECCVF on time (h:min:s)	EPO	232011	0.567928
19	ECCVF on time (h:min:s)	SAL	252011	0.491562
19	ECCVF on time (h:min:s)	EPO	262011	0.508345
			Mean	0.539675
			SD	0.0213275
			SEM	0.00533186
			Median	0.539201
			25th Quartile	0.532459
			75th Quartile	0.547506
			Min	0.491562
			Max	0.576215
			n	16
			%SD	3.95191
20	ECC40 on time (h:min:s)	EPO	52011	0.583981
20	ECC40 on time (h:min:s)	SAL	62011	0.550012
20	ECC40 on time (h:min:s)	SAL	72011	0.541111
20	ECC40 on time (h:min:s)	EPO	82011	0.573623
20	ECC40 on time (h:min:s)	SAL	92011	0.546771
20	ECC40 on time (h:min:s)	SAL	112011	0.551377
20	ECC40 on time (h:min:s)	EPO	132011	0.547442
20	ECC40 on time (h:min:s)	SAL	172011	0.54235
20	ECC40 on time (h:min:s)	EPO	182011	0.565868
20	ECC40 on time (h:min:s)	SAL	192011	0.534792
20	ECC40 on time (h:min:s)	EPO	202011	0.54088
20	ECC40 on time (h:min:s)	EPO	212011	0.539502
20	ECC40 on time (h:min:s)	SAL	222011	0.550359
20	ECC40 on time (h:min:s)	EPO	232011	0.575301
20	ECC40 on time (h:min:s)	SAL	252011	0.499248
20	ECC40 on time (h:min:s)	EPO	262011	0.516157
			Mean	0.547423
			SD	0.0212929
			SEM	0.00532322
			Median	0.547106
			25th Quartile	0.540535
			75th Quartile	0.555
			Min	0.499248
			Max	0.583981
			n	16
			%SD	3.88966
21	VF duration (h:min:s)	EPO	52011	0.00570602
21	VF duration (h:min:s)	SAL	62011	0.00571759
21	VF duration (h:min:s)	SAL	72011	0.00577546
21	VF duration (h:min:s)	EPO	82011	0.00575231
21	VF duration (h:min:s)	SAL	92011	0.00571759
21	VF duration (h:min:s)	SAL	112011	0.00586806
21	VF duration (h:min:s)	EPO	132011	0.00581019
21	VF duration (h:min:s)	SAL	172011	0.00678241
21	VF duration (h:min:s)	EPO	182011	0.00564815
21	VF duration (h:min:s)	SAL	192011	0.00586806
21	VF duration (h:min:s)	EPO	202011	0.00579861
21	VF duration (h:min:s)	EPO	212011	0.00581019
21	VF duration (h:min:s)	SAL	222011	0.00570602
21	VF duration (h:min:s)	EPO	232011	0.00576389
21	VF duration (h:min:s)	SAL	252011	0.00575231
21	VF duration (h:min:s)	EPO	262011	0.00581019
			Mean	0.00583044
			SD	0.000260849
			SEM	6.52123e-05
			Median	0.00576968
			25th Quartile	0.00571759
			75th Quartile	0.00581019
			Min	0.00564815
			Max	0.00678241
			n	16
			%SD	4.47392
22	ECCVF duration (h:min:s)	EPO	52011	0.0077662
22	ECCVF duration (h:min:s)	SAL	62011	0.00777778
22	ECCVF duration (h:min:s)	SAL	72011	0.0084375
22	ECCVF duration (h:min:s)	EPO	82011	0.00758102
22	ECCVF duration (h:min:s)	SAL	92011	0.0075463
22	ECCVF duration (h:min:s)	SAL	112011	0.00741898
22	ECCVF duration (h:min:s)	EPO	132011	0.00826389
22	ECCVF duration (h:min:s)	SAL	172011	0.00708333
22	ECCVF duration (h:min:s)	EPO	182011	0.00771991
22	ECCVF duration (h:min:s)	SAL	192011	0.00751157
22	ECCVF duration (h:min:s)	EPO	202011	0.00775463
22	ECCVF duration (h:min:s)	EPO	212011	0.00768519
22	ECCVF duration (h:min:s)	SAL	222011	0.00855324
22	ECCVF duration (h:min:s)	EPO	232011	0.00737269
22	ECCVF duration (h:min:s)	SAL	252011	0.00768519
22	ECCVF duration (h:min:s)	EPO	262011	0.0078125
			Mean	0.00774812
			SD	0.000384658
			SEM	9.61645e-05
			Median	0.00770255
			25th Quartile	0.00753762
			75th Quartile	0.00778646
			Min	0.00708333
			Max	0.00855324
			n	16
			%SD	4.96453
23	Total VF Duration	EPO	52011	0.0134722
23	Total VF Duration	SAL	62011	0.0134954
23	Total VF Duration	SAL	72011	0.014213
23	Total VF Duration	EPO	82011	0.0133333
23	Total VF Duration	SAL	92011	0.0132639
23	Total VF Duration	SAL	112011	0.013287
23	Total VF Duration	EPO	132011	0.0140741
23	Total VF Duration	SAL	172011	0.0138657
23	Total VF Duration	EPO	182011	0.0133681
23	Total VF Duration	SAL	192011	0.0133796
23	Total VF Duration	EPO	202011	0.0135532
23	Total VF Duration	EPO	212011	0.0134954
23	Total VF Duration	SAL	222011	0.0142593
23	Total VF Duration	EPO	232011	0.0131366
23	Total VF Duration	SAL	252011	0.0134375
23	Total VF Duration	EPO	262011	0.0136227
			Mean	0.0135786
			SD	0.00034301
			SEM	8.57525e-05
			Median	0.0134838
			25th Quartile	0.0133594
			75th Quartile	0.0136834
			Min	0.0131366
			Max	0.0142593
			n	16
			%SD	2.52611
24	Temperature, pulmory artery catheter (°C)	EPO	52011		36.3	36.1																										35.5	35.5	35.4		35.1	35.1		34.9	35.1
24	Temperature, pulmory artery catheter (°C)	SAL	62011		37.3	36.5																										36	35.8	35.9		36.1	36.1		35.9	35.7
24	Temperature, pulmory artery catheter (°C)	SAL	72011		37.1	36.5																										35.3	35.6	35.5		35.4	35.4		35.1	34.9
24	Temperature, pulmory artery catheter (°C)	EPO	82011		38.3	37.5																										36.2	35.2	36.3			36.1			35.7
24	Temperature, pulmory artery catheter (°C)	SAL	92011		36.8	36.3																										35.2	35.1	35.3		35	34.9		34.8	34.5
24	Temperature, pulmory artery catheter (°C)	SAL	112011		36.8	36.3																										35.2	35.1	35.3		35	34.9		34.8	34.5
24	Temperature, pulmory artery catheter (°C)	EPO	132011		37.1	36.9																										36	36	36.2		36.2	36.2		36.2	35.9
24	Temperature, pulmory artery catheter (°C)	SAL	172011		36.3	36.3																										35.2	35.1	35.1		34.9	34.9			34.7
24	Temperature, pulmory artery catheter (°C)	EPO	182011		37.8	37.5																										36.4	36.1	36.1		36	35.9		35.8	35.6
24	Temperature, pulmory artery catheter (°C)	SAL	192011		37.3	37.2																										36.1	35.7	36		35.8	35.8		35.3	34.9
24	Temperature, pulmory artery catheter (°C)	EPO	202011			37.5																										35.7	36	35.9		35.8	35.8		35.8	35.7
24	Temperature, pulmory artery catheter (°C)	EPO	212011			37.4																										36.1	36.2	36.2		36	35.9		35.4	34.8
24	Temperature, pulmory artery catheter (°C)	SAL	222011			37.5																										36.3	36.1	36.1		36.2	36.3		36.3
24	Temperature, pulmory artery catheter (°C)	EPO	232011			36.9																										35.6	35.5	35.5		35.5	35.3		35.4	35.2
24	Temperature, pulmory artery catheter (°C)	SAL	252011			38.9																										37.4	37.3	37.2		37.1	37.1		36.9	36.9
24	Temperature, pulmory artery catheter (°C)	EPO	262011		38.7	38.5																										37.1	36.7	36.8		37	37.1		36.9	36.8
			Mean		37.2545	37.1125																										35.9563	35.8125	35.925		35.8067	35.8		35.6786	35.3933
			SD		0.759426	0.802392																										0.651121	0.607591	0.568624		0.678724	0.69857		0.707301	0.74973
			SEM		0.228975	0.200598																										0.16278	0.151898	0.142156		0.175246	0.174642		0.189034	0.193579
			Median		37.1	37.05																										36	35.75	35.95		35.8	35.85		35.6	35.2
			25th Quartile		36.8	36.45																										35.45	35.425	35.475		35.25	35.25		35.15	34.85
			75th Quartile		37.55	37.5																										36.225	36.1	36.2		36.15	36.125		36.125	35.7
			Min		36.3	36.1																										35.2	35.1	35.1		34.9	34.9		34.8	34.5
			Max		38.7	38.9																										37.4	37.3	37.2		37.1	37.1		36.9	36.9
			n		11	16																										16	16	16		15	16		14	15
			%SD		2.03848	2.16205																										1.81087	1.69659	1.58281		1.89552	1.95131		1.98243	2.11828
25	Heart rate, LV (BPM)	EPO	52011		86.8	102.3																								126		145	124.2	131.9	125.8	128.2	131.8		157.1	158.3	131.5
25	Heart rate, LV (BPM)	SAL	62011		102	104.6																								158.7	107	109.3	102	132	110.7	150	163.6	126	165.6	144.6	112.5
25	Heart rate, LV (BPM)	SAL	72011		95.2	94																								117.7	135	145	144	153.8	146.6	160	172.5	162.3	160.9	145.9	112.1
25	Heart rate, LV (BPM)	EPO	82011		97.1	91.8																								141.4	135.9	136.5	143	152.4	155.6	156.3	166.9	149.1	167.8	167.8	168.7
25	Heart rate, LV (BPM)	SAL	92011			99.1																								148.1	118	118.6	109.8	109.4	109.3	111.6	133.9	107.8	144.2	151.9	152.4
25	Heart rate, LV (BPM)	SAL	112011		120.7	125.9																								145.5	106.1	129	168.7	160.5	172.3	168.6		163.5	163.2	151.4	161.5
25	Heart rate, LV (BPM)	EPO	132011		88.5	85.9																								146.9	138.9	129.9	140.6	148.7	141.4	155.4	161.2	154.1	172.6	166.2	153.7
25	Heart rate, LV (BPM)	SAL	172011		92.3	93.2																								145.2	157.3	156.8	167.5	161.6	159.2	153.4	158.7	158.7	152.6	158.7	146.5
25	Heart rate, LV (BPM)	EPO	182011			88.3																								178.5	125.5	108	107.7	113.7	114.9	122.2	128.2	134	150.1	149.7	145.4
25	Heart rate, LV (BPM)	SAL	192011			103.6																								126.7	127.4	122.1	126	128.2	113.9	147.4	160.5	146.8	159.8	164.5	160.1
25	Heart rate, LV (BPM)	EPO	202011			86.3																								100.1	105.7	111.5	102.6	91.4	99.4	112.4	138.7	145.3	159.5	155	155.9
25	Heart rate, LV (BPM)	EPO	212011			104.3																								106.6	123.1	120.8	117.3	133.6	138.4	156	154	185.2	185.5	194.3	135.6
25	Heart rate, LV (BPM)	SAL	222011		99.1	97.1																								117.1	115.4	102.5	98.1	116	118.2	118	134.1	137.1	141.2	130.2	120
25	Heart rate, LV (BPM)	EPO	232011		101.8	101.2																								109.5	101	101.4	100.5	115.7	127.7	138.2	159.3	162.1	166.8	167.3	162.1
25	Heart rate, LV (BPM)	SAL	252011			109.6																								108.3	129.3	132.8	134.6	149.5	143.7	159.8	175.8	175.9	181.8	184.4	167.9
25	Heart rate, LV (BPM)	EPO	262011			97.3																								111.2	118.6	95.6	100.2	81.5	85.9	91.9	95.9	103.7	131.3	142.2	120.2
			Mean		98.1667	99.0312																								130.469	122.947	122.8	124.175	129.994	128.938	139.338	149.007	147.44	160	158.275	144.131
			SD		10.022	9.98891																								22.2376	15.194	17.662	23.5039	24.0604	23.4869	22.3926	21.4052	22.8974	14.1938	15.944	19.609
			SEM		3.34066	2.49723																								5.55939	3.92307	4.41551	5.87597	6.01509	5.87173	5.59814	5.52679	5.91208	3.54846	3.98599	4.90224
			Median		97.1	98.2																								126.35	123.1	121.45	120.75	131.95	126.75	148.7	158.7	149.1	160.35	156.65	149.45
			25th Quartile		92.3	92.85																								110.775	111.2	108.975	102.45	115.2	113.1	121.15	134	135.55	151.975	148.75	128.675
			75th Quartile		101.8	103.775																								145.85	132.15	133.725	141.2	150.225	144.425	156.075	162.4	162.2	167.05	166.475	160.45
			Min		86.8	85.9																								100.1	101	95.6	98.1	81.5	85.9	91.9	95.9	103.7	131.3	130.2	112.1
			Max		120.7	125.9																								178.5	157.3	156.8	168.7	161.6	172.3	168.6	175.8	185.2	185.5	194.3	168.7
			n		9	16																								16	15	16	16	16	16	16	15	15	16	16	16
			%SD		10.2091	10.0866																								17.0444	12.3582	14.3828	18.928	18.5089	18.2157	16.0707	14.3652	15.53	8.87116	10.0736	13.6049
26	Cardiac output-1 (L/min)	EPO	52011		3.01	2.91																													1.95			2.71			2.08
26	Cardiac output-1 (L/min)	SAL	62011		3.11	4.12																													1.92			1.64			0.88
26	Cardiac output-1 (L/min)	SAL	72011			3.49																													1.45			1.17			1.43
26	Cardiac output-1 (L/min)	EPO	82011		1.79	3.56																													2.15			1.74			1.92
26	Cardiac output-1 (L/min)	SAL	92011		4	5.52																													1.4			1.11			1.79
26	Cardiac output-1 (L/min)	SAL	112011		5	5.35																													3.59			1.8			2.74
26	Cardiac output-1 (L/min)	EPO	132011			3.31																													1.46			2.39			4.32
26	Cardiac output-1 (L/min)	SAL	172011		2.49	2.08																																0.92			1.08
26	Cardiac output-1 (L/min)	EPO	182011			2.16																													0.75			1.64			1.63
26	Cardiac output-1 (L/min)	SAL	192011		2.99	2.81																																1.59			2.01
26	Cardiac output-1 (L/min)	EPO	202011			2.97																													0.62			0.94			1.74
26	Cardiac output-1 (L/min)	EPO	212011			2.9																													0.68			1.07			0.97
26	Cardiac output-1 (L/min)	SAL	222011			2.15																													1.03			1.11
26	Cardiac output-1 (L/min)	EPO	232011			2.39																													1.09			1.81			1.57
26	Cardiac output-1 (L/min)	SAL	252011		3.36	4.06																													1.5			1.72			2.14
26	Cardiac output-1 (L/min)	EPO	262011		4.04	2.55																																			0.77
			Mean		3.31	3.27062																													1.50692			1.55733			1.80467
			SD		0.94093	1.05303																													0.794842			0.520597			0.879252
			SEM		0.313643	0.263258																													0.220449			0.134417			0.227022
			Median		3.11	2.94																													1.45			1.64			1.74
			25th Quartile		2.99	2.51																													1.03			1.11			1.255
			75th Quartile		4	3.685																													1.92			1.77			2.045
			Min		1.79	2.08																													0.62			0.92			0.77
			Max		5	5.52																													3.59			2.71			4.32
			n		9	16																													13			15			15
			%SD		28.4269	32.1966																													52.746			33.4287			48.721
27	Cardiac output-2 (L/min)	EPO	52011		3.04	2.85																													0.98			2.21			2.02
27	Cardiac output-2 (L/min)	SAL	62011		2.53	3.73																													1.82			1.44			1.06
27	Cardiac output-2 (L/min)	SAL	72011			3.81																													1.08			1.2			0
27	Cardiac output-2 (L/min)	EPO	82011		1.82	3.48																													2.96			0.71			2.3
27	Cardiac output-2 (L/min)	SAL	92011		4.28	6.38																													0.82			0.69			1.43
27	Cardiac output-2 (L/min)	SAL	112011		5.72	4.83																													3.5			1.65			2.21
27	Cardiac output-2 (L/min)	EPO	132011			3.44																													1.07			3.55			4.01
27	Cardiac output-2 (L/min)	SAL	172011			2.19																																			1.27
27	Cardiac output-2 (L/min)	EPO	182011			2.17																													0			1.27			1.21
27	Cardiac output-2 (L/min)	SAL	192011		2.92	2.59																																1.36			1.69
27	Cardiac output-2 (L/min)	EPO	202011			3.21																													0.89			0.85
27	Cardiac output-2 (L/min)	EPO	212011			2.75																																0.89			0.51
27	Cardiac output-2 (L/min)	SAL	222011			2.31
27	Cardiac output-2 (L/min)	EPO	232011			2.62																													0.72			1.79
27	Cardiac output-2 (L/min)	SAL	252011			4																													0.95			1.35
27	Cardiac output-2 (L/min)	EPO	262011		3.79	4.39																																			0.96
			Mean		3.44286	3.42188																													1.34455			1.45846			1.55583
			SD		1.28513	1.11754																													1.02933			0.766712			1.0256
			SEM		0.485733	0.279385																													0.310356			0.212648			0.296066
			Median		3.04	3.325																													0.98			1.35			1.35
			25th Quartile		2.725	2.6125																													0.855			0.89			1.035
			75th Quartile		4.035	3.8575																													1.45			1.65			2.0675
			Min		1.82	2.17																													0			0.69			0
			Max		5.72	6.38																													3.5			3.55			4.01
			n		7	16																													11			13			12
			%SD		37.3274	32.6587																													76.5562			52.5699			65.9199
28	RA, systolic (mmHg)	EPO	52011		11	11.7																								18		10.3	13.1	12.5	13.8	13.8	14.1		13.9	12.2	13.3
28	RA, systolic (mmHg)	SAL	62011		8.5	7.9																								10.6	11.9	11.9	11.3	10.6	12.7	9.9	7.9	9.7	7.4	7.1	9.6
28	RA, systolic (mmHg)	SAL	72011		9.3	9.2																								12.2	12.4	11.3	10.8	10.5	11.4	10.3	9.3	10.3	10.8	10.2	9.6
28	RA, systolic (mmHg)	EPO	82011		8.2	10.9																								12.8	13.6	12.8	12.5	11.5	11.6	11.6	11.8	11.9	10.8	6.2	8.5
28	RA, systolic (mmHg)	SAL	92011			8.9																								11.9	11.9	11.4	11.9	11.4	11.8	12.1	12.3	10.8	10.9	9.6	10.2
28	RA, systolic (mmHg)	SAL	112011		8.6	8.1																								15.6	17.3	12.7	11.6	12.4	13.2	12.6		12.1	11.6	9.9	10.3
28	RA, systolic (mmHg)	EPO	132011		10.5	9.5																								9.3	9.9	9.4	9.9	14.1	12.1	10.8	11.6	11.3	9.5	7.3	8
28	RA, systolic (mmHg)	SAL	172011		5	4.6																								4.5	4.7	4.3	4.4	4.3	7.5	4.4	3.6	5.8	3.5	2.8	3.9
28	RA, systolic (mmHg)	EPO	182011			7.4																								11.7	9.6	7.4	7.5	6.7	10.3	5.9	5.9	8.6	7.3	6.5	9.5
28	RA, systolic (mmHg)	SAL	192011			7.5																								10.3	10.3	10.2	7.6	8.2	11.4	11.4	10.4	11.6	11.5	10.1	11.1
28	RA, systolic (mmHg)	EPO	202011			8.5																								9.2	8.3	7.7	6.1	4.7	8.5	3.9	6.1	9.2	7.6	7.6	8.2
28	RA, systolic (mmHg)	EPO	212011			6.2																								21.1	9.2	6.8	6.1	6.4	9	7.3	6.9	6.9	6.5	5.6	5.1
28	RA, systolic (mmHg)	SAL	222011		7.9	7.7																								8.2	8.3	7.3	5.4	7.4	12.6	9.3	8.1	11.3	7.5	6.8	10.3
28	RA, systolic (mmHg)	EPO	232011		6.8	6.6																								8.4	8.4	8.8	8.4	7.2	9	9.1	9.2	10.5	7.6	6.6	6.9
28	RA, systolic (mmHg)	SAL	252011			8.6																								12.2	11.3	10.2	9	8.7	12.3	10.4	10.4	11	10.8	10.1	10.2
28	RA, systolic (mmHg)	EPO	262011			9.4																								11.5	10.6	6.9	4.8	5.5	11.9	4.1	4.5	13.2		2.2	6.7
			Mean		8.42222	8.29375																								11.7187	10.5133	9.3375	8.775	8.88125	11.1938	9.18125	8.80667	10.28	9.14667	7.55	8.8375
			SD		1.81781	1.73723																								3.95983	2.86178	2.43608	2.89724	3.03122	1.8175	3.15261	3.03373	1.98105	2.65111	2.72054	2.34546
			SEM		0.605938	0.434307																								0.989959	0.73891	0.609021	0.72431	0.757805	0.454374	0.788153	0.783306	0.511506	0.684513	0.680135	0.586364
			Median		8.5	8.3																								11.6	10.3	9.8	8.7	8.45	11.7	10.1	9.2	10.8	9.5	7.2	9.55
			25th Quartile		7.9	7.475																								9.275	8.8	7.375	6.1	6.625	9.975	6.95	6.5	9.45	7.45	6.425	7.725
			75th Quartile		9.3	9.25																								12.35	11.9	11.325	11.375	11.425	12.375	11.45	11	11.45	10.85	9.95	10.225
			Min		5	4.6																								4.5	4.7	4.3	4.4	4.3	7.5	3.9	3.6	5.8	3.5	2.2	3.9
			Max		11	11.7																								21.1	17.3	12.8	13.1	14.1	13.8	13.8	14.1	13.2	13.9	12.2	13.3
			n		9	16																								16	15	16	16	16	16	16	15	15	15	16	16
			%SD		21.5835	20.9462																								33.7906	27.2205	26.0892	33.017	34.1306	16.2367	34.3375	34.4481	19.2709	28.9844	36.0336	26.5398
29	RA, mean (mmHg)	EPO	52011		10.2	10.4		19		18		16.1		15.5	12.7	12.8	14	13	15.7	15.3	15	14.7	14.6							11		7.2	11	10.4	12.1	12.3	12.1		10.7	10.7	11.5
29	RA, mean (mmHg)	SAL	62011		8.1	7.4		19.6		16.5		14.8		13.9	11.7	11.9	12	11.7	12.3	12.8	12.9	12.6	12.7	12.4						9.3	11.2	11.2	10.8	9.2	11.7	8.9	7	9.3	6.6	6.5	9
29	RA, mean (mmHg)	SAL	72011		8.1	8.2		16.6		15.6		3.3		11.8	9.8	9.6	9.4	9.1	9.1	10.3	10.7	10.6	10.6	10.7						10.8	9.8	9.6	9.3	8.5	9.9	8.7	7.9	8.9	9.5	9.2	8.8
29	RA, mean (mmHg)	EPO	82011		7.5	9.8		19.3		15.9		13.3		12.2	9.9	10.3	10.3	10.7	10.9	10.9	10.8	10.3	10.4	10.1						7.2	7.9	7.8	7.2	7.6	8.3	7.9	8.3	9.6	7.3	5	6.4
29	RA, mean (mmHg)	SAL	92011			7.4		17.1		16.4		13.6		12.5	11.1	11.1	11.3	12.1	12.4	12.2	12.1	11.9	12.2	11.9						8	9.1	9.7	9.1	8.6	10.2	10.4	7.6	9	6.9	6	6.6
29	RA, mean (mmHg)	SAL	112011		7.7	6.9		14.4		13.9		11.3		10.5	9	9.1	9.7	10.5	10.9	10.9	10.9	10.5								9.3	9.6	9.3	8.5	8.8	9	8.6		8.9	8.5	7.9	7.8
29	RA, mean (mmHg)	EPO	132011		9.3	8.2		15.3		14.4		12.8		12.2	10.2	10.8	11.4	11.3	11.4	11.8	11.3	11.1	10.8	10.6						7.2	6.9	7.6	8	10.2	10.3	9.1	8.9	9.3	6.6	5.3	5.8
29	RA, mean (mmHg)	SAL	172011		4.4	4.1		12.1		11.6		9.6		9	9	8.4	7.5	7.2	7.1	6.9	6.6	6.6								3.7	3.6	3.4	3.4	3.4	5.7	3.2	2.4	4	2.2	1.9	2.9
29	RA, mean (mmHg)	EPO	182011			5.6		13.5		12.6		11.2		10.8	9.2	9.5	9.1	8.5	8.8	8.3	8.1	8		8.1						5.7	6.3	5.7	5	4.5	7.5	3.7	3.3	5	4.4	4	5.4
29	RA, mean (mmHg)	SAL	192011			6.6		18.4		15.5		11.9		10.8	9.5	10.6	11.2	11.2	10.5	10.2	9.9	9.6	9.7	9.4						9.2	8.4	6.8	5.7	5.5	9.6	7.8	7.9	8.7	8.3	7.1	7.7
29	RA, mean (mmHg)	EPO	202011			7.3		15.8		12.8		11.5		11.8	11.4	11.4	11.7	10.6	10.3	10.1	10	9.6	9.6	9.7						7.9	7	6.6	5.4	4.1	7.7	2.7	4.5	7.4	5.8	5.8	6.4
29	RA, mean (mmHg)	EPO	212011			5.1		12.6		12.2		10.3		9.7	8.5	9.1	9.2	8.8	8.7	8.5	8.5	8.3	8.2	8.1						8.6	7.1	5.5	4.7	4.3	6.8	4.4	4	4.3	3	2.3	3.1
29	RA, mean (mmHg)	SAL	222011		7	6.9		14.4		12.3		10.5		9.7	8.5	9.8	9.9	10.2	9.9	9.6	9.4	9.2								7.2	5.6	5.8	3.8	4.6	9.8	5.7	5.7	8.5	5.8	4.9	8
29	RA, mean (mmHg)	EPO	232011		5.4	5.4		13.5		12.8		10.9		10.2	9.7	9.9	9.7	9	8.6	8.5	8.4	8.6	8.6	8.5						7.1	7.4	7.5	7.7	6.2	7.9	6.6	7.1	8.3	5.2	4.1	4.8
29	RA, mean (mmHg)	SAL	252011			6.2		16.6		12.7		10.8		10.8	9.2	10.4	10.7	10.4	10.4	10.3	10.3	10.3								9.2	8.8	8.5	7.6	7.5	10.5	8.7	8.6	9.3	8.7	8.1	8.4
29	RA, mean (mmHg)	EPO	262011			7.2		16.6		14.4		13		11.9	10.2	10.2	10.9	11.3	11	11	10.8	10.5	10.5							8.7	7.9	6.1	4	3.6	9.5	2.9	2.7	10.2		-0.8	5.1		RA, mean (mmHg)	SEM
			Mean		7.52222	7.04375		15.925		14.225		11.5563		11.4562	9.975	10.3063	10.5	10.35	10.5	10.475	10.3563	10.15	10.7182	9.95						8.13125	7.77333	7.39375	6.95	6.6875	9.15625	6.975	6.53333	8.04667	6.63333	5.5	6.73125		7.04375	0.408551
			SD		1.7873	1.6342		2.39068		1.90386		2.80499		1.65206	1.19972	1.12692	1.49711	1.50111	1.98225	2.00682	2.00831	1.92735	1.85678	1.49536						1.82929	1.86489	1.95601	2.44922	2.43389	1.73819	2.9062	2.71074	1.98093	2.34663	2.8856	2.24758
			SEM		0.595767	0.408551		0.597669		0.475964		0.701247		0.413014	0.299931	0.281731	0.374277	0.375278	0.495564	0.501705	0.502076	0.481837	0.559841	0.472875						0.457322	0.481512	0.489001	0.612304	0.608473	0.434547	0.72655	0.699909	0.511475	0.605897	0.721399	0.561896		15.925	0.597669
			Median		7.7	7.05		16.2		14.15		11.4		11.3	9.75	10.25	10.5	10.55	10.45	10.3	10.5	10.3	10.5	9.9						8.3	7.9	7.35	7.4	6.85	9.55	7.85	7.1	8.9	6.6	5.55	6.5
			25th Quartile		7	6.05		14.175		12.675		10.725		10.425	9.15	9.575	9.625	9.075	9.025	9.325	9.175	9.05	9.65	8.725						7.2	6.95	6.025	4.925	4.45	7.85	4.225	4.25	7.85	5.5	4.075	5.325		14.225	0.475964
			75th Quartile		8.1	7.6		17.425		15.675		13.075		12.2	10.425	10.875	11.325	11.3	11.1	11.2	11	10.725	11.5	10.675						9.225	8.95	8.7	8.65	8.65	10.225	8.75	8.1	9.3	8.4	7.3	8.1
			Min		4.4	4.1		12.1		11.6		3.3		9	8.5	8.4	7.5	7.2	7.1	6.9	6.6	6.6	8.2	8.1						3.7	3.6	3.4	3.4	3.4	5.7	2.7	2.4	4	2.2	-0.8	2.9		11.5563	0.701247
			Max		10.2	10.4		19.6		18		16.1		15.5	12.7	12.8	14	13	15.7	15.3	15	14.7	14.6	12.4						11	11.2	11.2	11	10.4	12.1	12.3	12.1	10.2	10.7	10.7	11.5
			n		9	16		16		16		16		16	16	16	16	16	16	16	16	16	11	10						16	15	16	16	16	16	16	15	15	15	16	16		11.4562	0.413014
			%SD		23.7603	23.2008		15.0121		13.3839		24.2725		14.4206	12.0273	10.9344	14.2582	14.5035	18.8786	19.1582	19.3922	18.9886	17.3237	15.0288						22.497	23.9908	26.4549	35.2405	36.3947	18.9836	41.666	41.4909	24.6181	35.3763	52.4654	33.3903		9.975	0.299931
30	RA, diastolic (mmHg)	EPO	52011		9.3	9.3																								7		4.7	9	9	10	11	10		8	9	10		10.3063	0.281731
30	RA, diastolic (mmHg)	SAL	62011		7.5	6.5																								8.2	10.3	10.3	10.1	8.2	10.6	8.1	6.1	8.8	5.6	5.6	8.6		10.5	0.374277
30	RA, diastolic (mmHg)	SAL	72011		7.4	7.3																								9.3	7.8	8.6	8.3	7.1	8.8	7.3	6.9	7.9	8.4	8	8.1		10.35	0.375278
30	RA, diastolic (mmHg)	EPO	82011		6.4	8.1																								4.9	5.5	5.6	5.4	6	6.5	5.8	5.7	7.5	5.1	4.2	5.2		10.5	0.495564
30	RA, diastolic (mmHg)	SAL	92011			5.6																								5.7	6.8	7.5	7	6	8.2	8.8	5.1	7.4	5	3.8	4.7		10.475	0.501705
30	RA, diastolic (mmHg)	SAL	112011		7	5.8																								6.6	7.4	7.4	6.8	6.7	6.7	6.3		6.7	6.6	6.3	6.3		10.3563	0.502076
30	RA, diastolic (mmHg)	EPO	132011		8.1	6.9																								5.5	4.6	5.9	6.3	5.6	8	7.1	6.3	7.6	3.9	3.8	4.3		10.15	0.481837
30	RA, diastolic (mmHg)	SAL	172011		3.8	3.6																								2.7	2.6	2.6	2.7	2.7	4.6	2.2	1.4	2.8	1.1	1	2.3		10.7182	0.559841
30	RA, diastolic (mmHg)	EPO	182011			4.1																								2.5	4	3.5	3.2	2.7	4.9	2	0.8	2.4	2	1.5	3.1		9.95	0.472875
30	RA, diastolic (mmHg)	SAL	192011			6.1																								8.2	6.8	5.4	4.6	4.3	7.8	5.6	5.3	6	5.7	4.8	5.3
30	RA, diastolic (mmHg)	EPO	202011			6.3																								6.9	6	5.5	4.6	3.4	6.9	1.5	3.1	5.5	4.4	4.6	5.2
30	RA, diastolic (mmHg)	EPO	212011			3.2																								3.2	5.1	3.9	2.9	2	4.1	1.4	1.4	1.9	-0.2	-1	0.8
30	RA, diastolic (mmHg)	SAL	222011		6.2	6.1																								6.1	4.2	4.5	2.3	1.1	7.2	1.7	2.6	6.2	4.1	3.5	6.1
30	RA, diastolic (mmHg)	EPO	232011		4.1	4																								6.1	6	6.3	6.3	5.1	6.4	5.1	5.3	6.7	3.6	3	3.5		8.13125	0.457322
30	RA, diastolic (mmHg)	SAL	252011			7.12																								7.097	7.235	7.084	6.353	6.218	9.118	7.042	7.034	7.849	7.155	6.445	7.017		7.77333	0.481512
30	RA, diastolic (mmHg)	EPO	262011			5.5																								6.51	6.24	5.32	3.09	1.79	7.68	1.62	1.38	7.45		-4.62	3.8		RA, diastolic (mmHg)	SEM
			Mean		6.64444	5.97																								6.03169	6.03833	5.8815	5.55894	4.86925	7.34363	5.16013	4.56093	6.17993	4.697	3.74531	5.26981		5.97	0.413622
			SD		1.78263	1.65449																								1.94486	1.85839	1.96474	2.37641	2.38417	1.83792	3.06131	2.66552	2.14702	2.43247	3.37357	2.39935
			SEM		0.594211	0.413622																								0.486216	0.479835	0.491184	0.594103	0.596043	0.459479	0.765327	0.688234	0.554358	0.628062	0.843392	0.599839
			Median		7	6.1																								6.305	6	5.55	5.85	5.35	7.44	5.7	5.3	6.7	5	4	5.2
			25th Quartile		6.2	5.15																								5.35	4.85	4.65	3.1725	2.7	6.475	1.925	2	5.75	3.75	2.625	3.725
			75th Quartile		7.5	6.955																								7.02425	7.0175	7.163	6.85	6.3385	8.35	7.15	6.2	7.55	6.15	5.775	6.47925
			Min		3.8	3.2																								2.5	2.6	2.6	2.3	1.1	4.1	1.4	0.8	1.9	-0.2	-4.62	0.8
			Max		9.3	9.3																								9.3	10.3	10.3	10.1	9	10.6	11	10	8.8	8.4	9	10
			n		9	16																								16	15	16	16	16	16	16	15	15	15	16	16
			%SD		26.8289	27.7134																								32.2441	30.7766	33.4053	42.7494	48.9638	25.0274	59.3262	58.4424	34.7418	51.7878	90.0744	45.5302
31	PA, systolic (mmHg)	EPO	52011		28.4	27.4																								32		40.8	42.5	34.6	37.6	38.1	39		39.8	37.8	37.2
31	PA, systolic (mmHg)	SAL	62011		25.9	26.8																								28.5	25.8	21.8	19.2	26.3	25.5	31.9	29.7	25.9	29.9	23.2	20.6
31	PA, systolic (mmHg)	SAL	72011		23.6	24.1																								21.5	25.6	26.6	26.1	28.3	27.4	29.4	28.9	28.9	34.2	32.2	30.2
31	PA, systolic (mmHg)	EPO	82011		31	31.1																								31.5	35.8	32.9	31.2	30.5	29.8	31.8	32.3	31.9	30.8	15.1	33.8
31	PA, systolic (mmHg)	SAL	92011			31.5																								35.1	34.3	30.5	33	29.8	29.3	18.3	34.5	31.8	32.6	32.5	32.1
31	PA, systolic (mmHg)	SAL	112011		28.5	27.2																								39.8	42.1	34.8	26.9	37	39.3	36.5		35.3	36.8	33.3	35.3
31	PA, systolic (mmHg)	EPO	132011		24.8	34.9																								42.5	41.5	22.8	25.7	33	31.9	34.8	36.5	35.7	32.4	23.9	25.8
31	PA, systolic (mmHg)	SAL	172011		27.2	30.3																								32.8	13.5	13.9	16.1	32.2	33.3	30.5	23.2	29.1	25.4	17	27.4
31	PA, systolic (mmHg)	EPO	182011			36																								39.6	33.3	26.4	22.1	33.5	33.1	30.2	30	33.8	37.1	33.1	35.9
31	PA, systolic (mmHg)	SAL	192011			27																								31.3	34.5	18.5	13.4	19.6	27.4	38	35.2	35.5	36.8	35.1	34.2
31	PA, systolic (mmHg)	EPO	202011			35.5																								29.3	19.7	18.8	14.1	12.2	21.5	19.6	33.5	36.4	34.3	37.2	37.9
31	PA, systolic (mmHg)	EPO	212011			24.8																								29.5	30.1	23.2	16.9	24.7	29.9	30.6	27.7	29.3	23.6	20.7	32.3
31	PA, systolic (mmHg)	SAL	222011		35.6	34.7																								29.7	22.1	19.1	15.2	24.6	26.7	28.5	31.9	31.5	32.6	24.8	26.9
31	PA, systolic (mmHg)	EPO	232011		38.6	38.8																								39.6	37	39.6	37.7	33.9	34.1	37.3	41.3	47.6	42.6	36.7	34.6		6.03169	0.486216
31	PA, systolic (mmHg)	SAL	252011			25.6																								30.2	29.1	23.4	20.9	21.3	22.7	25.3	29.5	29.9	32.3	29	28.2		6.03833	0.479835
31	PA, systolic (mmHg)	EPO	262011			29.8																								25.1	23	14.5	14.9	13.8	18.1	16.4	17.5	25.8	13.4	12	16.7		PA, systolic (mmHg)	SEM
			Mean		29.2889	30.3438																								32.375	29.8267	25.475	23.4937	27.2063	29.225	29.825	31.38	32.56	32.1625	27.725	30.5687		30.3438	1.13015
			SD		4.99035	4.52061																								5.70105	8.18557	8.2553	8.92222	7.41094	5.70327	6.87949	5.977	5.37026	6.93733	8.34805	5.98584
			SEM		1.66345	1.13015																								1.42526	2.1135	2.06383	2.23055	1.85273	1.42582	1.71987	1.54326	1.3866	1.73433	2.08701	1.49646
			Median		28.4	30.05																								31.4	30.1	23.3	21.5	29.05	29.55	30.55	31.9	31.8	32.6	30.6	32.2
			25th Quartile		25.9	26.95																								29.45	24.3	19.025	15.875	23.775	26.4	27.7	29.2	29.2	30.575	22.575	27.275
			75th Quartile		31	34.75																								36.225	35.15	31.1	27.975	33.125	33.15	35.225	34.85	35.4	36.8	33.75	34.775
			Min		23.6	24.1																								21.5	13.5	13.9	13.4	12.2	18.1	16.4	17.5	25.8	13.4	12	16.7
			Max		38.6	38.8																								42.5	42.1	40.8	42.5	37	39.3	38.1	41.3	47.6	42.6	37.8	37.9
			n		9	16																								16	15	16	16	16	16	16	15	15	16	16	16
			%SD		17.0384	14.898																								17.6094	27.4438	32.4055	37.977	27.2398	19.5151	23.0662	19.0472	16.4934	21.5696	30.1102	19.5816
32	PA, mean (mmHg)	EPO	52011		23.4	22.9		20.2		19.2		17.4		16.7	14.3	14.3	15.8	13.6	17.1		16.5	16.2	16.1							24		29.8	32	29.5	31.4	31.1	31		30.7	29.4	27.4
32	PA, mean (mmHg)	SAL	62011		24.6	25.6		20.2		17		15.3		14.4	12.3	12.4	12.6	12.3	13	13.4	13.5	13.2	13.3	12.9						26.6	23	19.7	18	24.9	24	29.9	28.2	24.2	28.2	21.6	18.6
32	PA, mean (mmHg)	SAL	72011		19.3	19.2		17.3		16.3		14		12.4	10.4	10.3	10.1	10.1	10	11.1	11.5	11.4	11.4	11.6						17.6	19.9	21.1	20.9	23.9	22.4	24.5	22.3	22.3	26.9	24.2	22.1
32	PA, mean (mmHg)	EPO	82011		24.9	27.2		20.2		16.7		14.1		12.9	10.7	11.1	11.2	11.5	11.7	11.7	11.6	11.1	11.2	10.9						27.6	31	29.4	28.1	26.8	25.9	28.1	29.9	28.7	28.4	13.9	31.6
32	PA, mean (mmHg)	SAL	92011			27		18		17.3		14.6		13.5	12.1	12.1	12.2	12.6	13	12.9	12.7	12.5	12.8	12.5						27.5	27.7	25.2	28.6	25.6	23.4	16.7	29	25.7	28.7	28.9	28.8
32	PA, mean (mmHg)	SAL	112011		22.8	20.9		16.5		16		13.4		12.5	11.2	11.2	11.8	12.8	13.1	13.1	13	12.7								30.4	28.6	27.4	22	29.9	31.9	28.6		28.1	28.3	24.9	26.4
32	PA, mean (mmHg)	EPO	132011		20.4	29.1		18.9		17.2		14.6		13.7	11.7	12.3	13.1	13.1	13.4	13.7	13	12.8	12.4	12.5						38.3	38.7	19.6	21.7	26.7	25.2	28.2	29.8	29.1	27	19.3	21.1
32	PA, mean (mmHg)	SAL	172011		21.2	23.4		13.4		12.8		10.9		10.3	10.2	9.7	8.8	8.6	8.4	8.2	7.9	7.9								25.3	11.3	10.9	13.1	27.8	29	26.1	18.8	23.6	20.9	13.3	21.5
32	PA, mean (mmHg)	EPO	182011			27.3		14.8		13.8		12.4		12	10.4	10.7	10.3	9.8	10.2	9.8	9.6	9.4		9.6						29.8	26.3	21.7	18	28.7	27.3	25.3	24.8	27.4	29.1	25	27.6
32	PA, mean (mmHg)	SAL	192011			21.1		19.1		16.1		12.4		11.2	9.9	11.3	11.8	11.9	11.2	10.8	10.6	10.3	10.3	10						23.6	26	15.8	11.5	16.5	22.3	30.8	27.1	26.5	27.7	26.7	25.9
32	PA, mean (mmHg)	EPO	202011			26.8		16.5		13.5		12.1		12.5	12.1	12.2	12.4	11.3	11	10.9	10.8	10.4	10.4	10.4						22.8	16.5	15.8	11.8	10.1	16.5	15	24.4	27.3	24.9	26.4	27
32	PA, mean (mmHg)	EPO	212011			18.9		13.3		12.9		11.6		10.1	9.7	10.3	10.4	9.6	10.9	11.8	12.4	12.3	11.6	11						20.8	23.8	20.1	12.6	18.9	22.6	23.1	21	18	14.2	14.9	21.1
32	PA, mean (mmHg)	SAL	222011		28.8	27.8		15.4		13.3		11.5		10.8	9.5	10.8	11	11.2	11	10.7	10.5	10.2								22.3	18.1	15.8	13	20.8	22.1	22.8	26.4	26.4	28.4	20.6	20.9
32	PA, mean (mmHg)	EPO	232011		32.7	32.6		14.7		13.9		12.1		11.4	11.1	11.2	11.1	10.2	9.9	9.8	9.7	10	10	9.9						27.3	26.8	30.2	30.8	30	29.9	32.3	34.8	38.1	34.3	29.8	28.1		32.375	1.42526
32	PA, mean (mmHg)	SAL	252011			20.8		17.7		13.8		11.7		11.8	10.3	11.5	11.8	11.5	11.6	11.4	11.5	11.4								19.5	21.5	19.3	17.4	17.9	18.9	21.1	24.2	25.4	26.7	24.8	23.6		29.8267	2.1135
32	PA, mean (mmHg)	EPO	262011			23.6		17.8		15.6		14.1		13	11.4	11.4	12.1	12.5	12.1	12.1	11.8	11.6	11.6							17.2	17.5	11.9	11.3	10.1	14.5	11.8	11.2	19.6	9.5	10	13.8		PA, mean (mmHg)	SEM
			Mean		24.2333	24.6375		17.125		15.3375		13.2625		12.45	11.0813	11.425	11.6562	11.4125	11.725	11.4267	11.6625	11.4625	11.9182	11.13						25.0375	23.78	20.8562	19.425	23.0062	24.2063	24.7125	25.5267	26.0267	25.8687	22.1063	24.0938		24.6375	0.973562
			SD		4.24411	3.89425		2.31733		1.92488		1.73008		1.65731	1.22975	1.08597	1.55348	1.4198	1.97805	1.50498	1.95853	1.89521	1.73195	1.19448						5.34539	6.735	6.13568	7.22925	6.61528	5.00752	6.04416	5.73678	4.62809	6.18145	6.21659	4.54613
			SEM		1.4147	0.973562		0.579332		0.48122		0.432519		0.414327	0.307438	0.271493	0.388369	0.35495	0.494512	0.388583	0.489632	0.473803	0.522201	0.377727						1.33635	1.73897	1.53392	1.80731	1.65382	1.25188	1.51104	1.48123	1.19497	1.54536	1.55415	1.13653		17.125	0.579332
			Median		23.4	24.6		17.5		15.8		12.9		12.45	10.9	11.25	11.8	11.5	11.4	11.4	11.55	11.4	11.6	10.95						24.65	23.8	19.9	18	25.25	23.7	25.7	26.4	26.4	27.95	24.5	24.75
			25th Quartile		21.2	21.05		15.25		13.725		12		11.35	10.275	10.775	10.85	10.175	10.725	10.75	10.575	10.275	10.8	10.1						21.925	19	15.8	12.9	18.65	22.25	22.375	23.25	23.9	26.25	18.2	21.1		15.3375	0.48122
			75th Quartile		24.9	27.225		18.95		16.775		14.225		13.125	11.8	12.125	12.25	12.525	13	12.5	12.775	12.55	12.6	12.275						27.525	27.25	25.75	23.525	28.025	27.725	28.925	29.4	27.75	28.475	26.475	27.45
			Min		19.3	18.9		13.3		12.8		10.9		10.1	9.5	9.7	8.8	8.6	8.4	8.2	7.9	7.9	10	9.6						17.2	11.3	10.9	11.3	10.1	14.5	11.8	11.2	18	9.5	10	13.8		13.2625	0.432519
			Max		32.7	32.6		20.2		19.2		17.4		16.7	14.3	14.3	15.8	13.6	17.1	13.7	16.5	16.2	16.1	12.9						38.3	38.7	30.2	32	30	31.9	32.3	34.8	38.1	34.3	29.8	31.6
			n		9	16		16		16		16		16	16	16	16	16	16	15	16	16	11	10						16	15	16	16	16	16	16	15	15	16	16	16		12.45	0.414327
			%SD		17.5135	15.8062		13.5318		12.5502		13.0449		13.3117	11.0976	9.50522	13.3274	12.4407	16.8703	13.1707	16.7934	16.534	14.532	10.7321						21.3495	28.3221	29.4189	37.2162	28.7543	20.6869	24.4579	22.4737	17.7821	23.8954	28.1214	18.8685		11.0813	0.307438
33	PA, diastolic (mmHg)	EPO	52011		17.6	18.2																								18		20.9	24	25	26	25	25		23	24	21		11.425	0.271493
33	PA, diastolic (mmHg)	SAL	62011		21.6	22																								21.7	19.5	17	16	23.1	21.8	27.2	25.6	21.9	25.7	18.8	16.4		11.6562	0.388369
33	PA, diastolic (mmHg)	SAL	72011		14.9	15.5																								15.4	15.7	16.4	14.6	19.3	18.7	19.2	15.7	17.2	22.5	20.1	17.1		11.4125	0.35495
33	PA, diastolic (mmHg)	EPO	82011		20.9	24.4																								25.4	27.8	26.8	25.4	23.5	22.7	24.2	27.9	26.1	25.7	13.1	28.8		11.725	0.494512
33	PA, diastolic (mmHg)	SAL	92011			22.8																								21.8	20.1	19.1	26.3	22.4	20.3	15.4	24.6	21.7	25.7	26.6	26.4		11.4267	0.388583
33	PA, diastolic (mmHg)	SAL	112011		17.7	16.5																								23.2	20.7	19.7	17.7	21.4	23.4	20		21.3	22	19.5	20.1		11.6625	0.489632
33	PA, diastolic (mmHg)	EPO	132011		16.4	25																								34.6	36.3	16.5	17.3	21.5	20.4	23.3	25.5	25.2	22	15	17.3		11.4625	0.473803
33	PA, diastolic (mmHg)	SAL	172011		16	18.1																								20.8	9.1	8	10.4	24.9	26.5	22.9	16.4	20.5	18.1	10.7	17.8		11.9182	0.522201
33	PA, diastolic (mmHg)	EPO	182011			18.4																								18.9	18.1	14.8	12	22.6	21.9	21.1	19.3	21.5	21.2	17.9	20.8		11.13	0.377727
33	PA, diastolic (mmHg)	SAL	192011			12.2																								19.2	20.2	13.4	9.7	13.8	17.9	25.2	21.1	21.2	21.3	19.8	19.3
33	PA, diastolic (mmHg)	EPO	202011			20.2																								18.6	13.8	13.2	9.9	8.3	13.3	11.6	20	22.5	19.1	19.4	21.1
33	PA, diastolic (mmHg)	EPO	212011			11.3																								15.4	19.4	16.8	8.6	14.4	17.6	17.6	15.8	12.4	8.8	11.5	16.7
33	PA, diastolic (mmHg)	SAL	222011		24.6	23.9																								18.6	14.9	12.8	10.9	17.7	19.2	18.1	22.2	21.5	25	16.1	15.6
33	PA, diastolic (mmHg)	EPO	232011		27.8	27.9																								22	21.6	25.2	26.7	27.4	27.1	29	30.3	31.7	28.8	25	23.9		25.0375	1.33635
33	PA, diastolic (mmHg)	SAL	252011			16.55																								15.546	16.941	15.025	14.059	14.235	14.765	16.555	19.042	21.042	21.782	21.361	19.748		23.78	1.73897
33	PA, diastolic (mmHg)	EPO	262011			18																								12.19	13.1	9.51	8.41	6.76	11.4	8.71	7.48	15.48	5.84	8.05	10.4		PA, diastolic (mmHg)	SEM
			Mean		19.7222	19.4344																								20.0835	19.1494	16.5709	15.7481	19.1434	20.1853	20.3166	21.0615	21.4148	21.0326	17.9319	19.528		19.4344	1.16025
			SD		4.34015	4.641																								5.13902	6.44601	5.02511	6.55678	6.06423	4.56666	5.55271	5.8105	4.46303	6.01537	5.25265	4.39218
			SEM		1.44672	1.16025																								1.28475	1.66435	1.25628	1.63919	1.51606	1.14167	1.38818	1.50027	1.15235	1.50384	1.31316	1.09805
			Median		17.7	18.3																								19.05	19.4	16.45	14.3295	21.45	20.35	20.55	21.1	21.5	22	19.1	19.524
			25th Quartile		16.4	16.5375																								17.3865	15.3	13.35	10.275	14.3588	17.825	17.3388	17.721	20.771	20.675	14.525	17
			75th Quartile		21.6	23.075																								21.85	20.45	19.25	19.275	23.2	22.875	24.4	25.25	22.2	25.175	20.4153	21.025
			Min		14.9	11.3																								12.19	9.1	8	8.41	6.76	11.4	8.71	7.48	12.4	5.84	8.05	10.4
			Max		27.8	27.9																								34.6	36.3	26.8	26.7	27.4	27.1	29	30.3	31.7	28.8	26.6	28.8
			n		9	16																								16	15	16	16	16	16	16	15	15	16	16	16
			%SD		22.0064	23.8804																								25.5883	33.6617	30.3248	41.6355	31.6779	22.6237	27.3309	27.5883	20.8409	28.6002	29.2921	22.4917
34	Ao, systolic (mmHg)	EPO	52011		64.4	56.8																								78		88.3	75.1	55.5	53.7	51.3	55.7		56.7	53.7	48.5
34	Ao, systolic (mmHg)	SAL	62011		70.8	66.2																								69.1	55.6	51.5	46	53.2	44.2	55	55.1	45.7	56.5	53	42.3
34	Ao, systolic (mmHg)	SAL	72011		73.3	74.1																								43.3	57.7	60.7	58.3	52.3	49.1	53.8	53.5	48.5	61.1	51.6	44.3
34	Ao, systolic (mmHg)	EPO	82011		73.4	77.1																								56.4	57.6	55.1	54.4	53.1	47.9	51.6	50.8	46.1	55	40.5	62.6
34	Ao, systolic (mmHg)	SAL	92011			65.8																								83.3	78.9	66.8	50	53.6	40.8	42.4	51.4	42.3	50.2	53.4	48.5
34	Ao, systolic (mmHg)	SAL	112011		80.1	71																								80.3	86.9	54.4	49.9	50.6	55.5	53.2		52.8	56.2	53.6	55.4
34	Ao, systolic (mmHg)	EPO	132011		68.9	78.4																								43.6	42.8	44.1	45.3	47.5	40.3	50.2	51.6	50.5	49.4	47.6	39.6
34	Ao, systolic (mmHg)	SAL	172011		60.2	59.8																								57.4	44.6	45.8	44.6	44.5	25.6	46.4	45.8	31.5	47.9	47.8	37.1
34	Ao, systolic (mmHg)	EPO	182011			72.6																								68.8	54.7	48	44.5	45.6	30.2	47.1	49.1	41.7	52.6	53.7	47.8
34	Ao, systolic (mmHg)	SAL	192011			75.6																								53.2	59.6	45	42.2	44.4	23.3	50.7	53.7	48.8	54.7	55	50.8
34	Ao, systolic (mmHg)	EPO	202011			72.9																								53.3	47.6	44.8	42.9	42.5	24.1	45.8	49.1	36.3	53.7	56	52.1
34	Ao, systolic (mmHg)	EPO	212011			73.7																								59.5	54.6	49.8	44.6	46.6	31.6	50.9	51.4	46.4	53.2	51.4	50.6
34	Ao, systolic (mmHg)	SAL	222011		70.1	70.3																								59.3	48.7	41.5	41.6	44.7	27.1	48.1	49.9	37.9	53.9	52.5	38.1
34	Ao, systolic (mmHg)	EPO	232011		68.1	72.5																								72.8	67.7	65.3	54	45	33.8	45.6	50.1	57.6	53.2	52.4	46.5		20.0835	1.28475
34	Ao, systolic (mmHg)	SAL	252011			75.9																								54.1	59.6	55.2	48.9	48.8	39.6	50.1	53.6	51.7	57.1	56.1	49.3		19.1494	1.66435
34	Ao, systolic (mmHg)	EPO	262011			89.5																								58.6	59.7	41.3	46.5	44.8	25.4	48.2	49.2	29.6	41.5	51.4	46.1		Ao, systolic (mmHg)	SEM
			Mean		69.9222	72.0125																								61.9375	58.42	53.6	49.3	48.2937	37.0125	49.4	51.3333	44.4933	53.3063	51.8563	47.475		72.0125	1.89951
			SD		5.67093	7.59806																								12.2181	11.9678	12.1696	8.36006	4.15315	10.8706	3.39116	2.64269	7.95042	4.50621	3.85849	6.51445
			SEM		1.89031	1.89951																								3.05452	3.09006	3.04239	2.09002	1.03829	2.71766	0.847791	0.68234	2.05279	1.12655	0.964623	1.62861
			Median		70.1	72.75																								58.95	57.6	50.65	46.25	47.05	36.7	50.15	51.4	46.1	53.8	52.75	48.15
			25th Quartile		68.1	69.275																								53.9	51.65	44.95	44.575	44.775	26.725	46.925	49.55	39.8	52	51.4	43.8
			75th Quartile		73.3	75.675																								70.025	59.65	56.575	51	52.5	45.125	51.375	53.55	49.65	56.275	53.7	50.65
			Min		60.2	56.8																								43.3	42.8	41.3	41.6	42.5	23.3	42.4	45.8	29.6	41.5	40.5	37.1
			Max		80.1	89.5																								83.3	86.9	88.3	75.1	55.5	55.5	55	55.7	57.6	61.1	56.1	62.6
			n		9	16																								16	15	16	16	16	16	16	15	15	16	16	16
			%SD		8.11034	10.551																								19.7264	20.4857	22.7044	16.9575	8.59976	29.3701	6.86471	5.1481	17.8688	8.45344	7.44075	13.7218
35	Ao, mean (mmHg)	EPO	52011		55.8	47.1		18.4		17.3		15.6		14.9	23.4	23.2	32.1	23.3	25.5	25.4	25.2	24.7	24.7							54		65.3	52.6	41.7	38.6	36.4	41		42.4	39	32.6
35	Ao, mean (mmHg)	SAL	62011		59.9	56.8		20.8		17.5		15.6		15	21.9	22.7	22	22.6	23.7	23.9	23.3	23.8	22.4	22.4						45.7	41.3	40.5	40.2	41.5	28.3	39.7	40.6	29.5	40.9	39.2	25.4
35	Ao, mean (mmHg)	SAL	72011		62.9	63.7		19.6		18.6		16.3		14.7	19.5	22.2	21.7	22.4	23.3	23.3	22.8	24	26.7	18.4						37.3	39.4	40.7	39.8	40.2	36.8	40.8	41.4	35.4	44.5	37.9	29.7
35	Ao, mean (mmHg)	EPO	82011		61.2	64.6		15.8		12.4		9.6		8.5	16.5	16.5	17.4	18	17.6	17.3	16.8	16.4	17.3	16						45.8	40.1	39	42.2	40.7	32.9	41.6	39.2	31.5	40.7	39.5	43.2
35	Ao, mean (mmHg)	SAL	92011			55.3		18.9		17.9		14.9		13.7	21.7	20.4	22.7	22.2	22.8	22.3	22	22.4	22.3	21.9						54.6	51.3	44	39.8	40.2	28.5	41.2	41.5	30.1	40.5	39.9	34.9
35	Ao, mean (mmHg)	SAL	112011		70.5	60.4		13.3		12.5		10.1		9.5	20	18.9	19.6	20.1	20.8	20.5	20.2	20.1								58.5	55.1	38.9	39.7	39	43.2	41.6		41.6	43	39.7	41
35	Ao, mean (mmHg)	EPO	132011		54.9	61.9						15.3		14	22.5	24.2	23.6	38.4	37.4	24.4	33.8	29.5	40.9	22						39.3	39.6	40.1	40.7	39.5	32.5	40.3	39.6	37.7	39.9	40.7	33.8
35	Ao, mean (mmHg)	SAL	172011		52.5	52.3		12.3		11.5		9.4		8.9	18.6	18.8	17.7	17	16.1	17	17.4	15.9								43.3	39.8	40.5	40.3	40	20.6	39.9	39.9	23.7	40.4	39.6	26.8
35	Ao, mean (mmHg)	EPO	182011			61.4		18.5		17.3		15.8		15.8	23.4	23.2	24.1	26.2	23.7	23.1	22.2	23.5		22.8		41.311	40.473	39.987	39.645	54.4	40	39.8	40	40.2	24.7	39.9	40.5	32.9	40.4	42.2	35.3
35	Ao, mean (mmHg)	SAL	192011			65.2		19.7		16.8		13.1		11.9	20.9	21.1	23.3	21	20.3	20.2	20.2	19.3	20.2	20.1		40.845	40.148			37.2	41.4	40	39.7	40.6	17.8	40.3	40.1	33.1	39.4	40.3	36.4
35	Ao, mean (mmHg)	EPO	202011			62.2		18.4		14.7		13.4		14.4	25.8	23.4	23.3	23.6	22.3	22.5	23.5	24.3	22.7	21.3		41.395	40.302	39.673	39.59	39.2	40.6	39.7	39.7	39.5	18.8	40	40.2	25.9	40.2	39.9	35.4
35	Ao, mean (mmHg)	EPO	212011			63.3		23.3		22.6		20.4		12	20.9	21.2	21.4	20.9	21.7	21.2	20.3	20	19.8	20.2		39.553	40.158	39.853		39.2	39.3	40.2	40	40.4	22.4	40.2	40	26.7	40.4	39.3	29.3
35	Ao, mean (mmHg)	SAL	222011		61.3	61.2		19.2		16.7		11.9		11.6	20.3	22.4	22	22.5	21.8	22.1	21.4	20.6				37.671	41.172			39.2	40	35.8	39.2	40.3	20.4	40.3	39.9	25.2	40.4	40.4	23.4
35	Ao, mean (mmHg)	EPO	232011		59.7	63.2		21		20		18		13.3	23.4	24.2	24.5	22	21.9	22.9	22.1	21.6	24.5	22.4		41.47	41.332	40.086		46.6	39.3	39.7	39.6	39.8	27.9	39.7	40.5	42.6	39.5	40	33.3		61.9375	3.05452
35	Ao, mean (mmHg)	SAL	252011			63.2		22.2		18.3		13.3		13.4	23.2	22.2	23.7	22.9	23.4	23.8	23.5	23.3				39.847	39.309	40.431		36.6	40	40	40.2	40.6	27.8	39.5	40	35.1	39.9	39.4	33.3		58.42	3.09006
35	Ao, mean (mmHg)	EPO	262011			75.3		18.7		16.4		15.1		14.4	22.3	21.7	23.3	24.5	24	22.6	22.5	23.2	22.2			38.858	39.528			39.3	40	35.7	40.7	40.3	18.3	40.6	40.8	21.3	32.8	42.7	29.7		Ao, mean (mmHg)	SEM
			Mean		59.8556	61.0688		18.6733		16.7		14.2375		12.875	21.5188	21.6437	22.65	22.975	22.8937	22.0312	22.325	22.0375	23.9727	20.75		40.1187	40.3028	40.006	39.6175	44.3875	41.8133	41.2438	40.9	40.2812	27.4688	40.125	40.3467	31.4867	40.3312	39.9813	32.7188		61.0688	1.55338
			SD		5.26311	6.2135		2.97549		2.95127		3.00242		2.26907	2.24892	2.12005	3.29424	4.69276	4.54187	2.33516	3.76696	3.33844	6.17237	2.1511		1.38247	0.70474	0.283586	0.0388909	7.30725	4.7203	6.688	3.19312	0.687235	7.73957	1.18406	0.642391	6.33176	2.42149	1.16288	5.27765
			SEM		1.75437	1.55338		0.768267		0.762015		0.750604		0.567267	0.562229	0.530013	0.823559	1.17319	1.13547	0.583789	0.94174	0.834609	1.86104	0.680237		0.488775	0.249163	0.126823	0.0275	1.82681	1.21878	1.672	0.798279	0.171809	1.93489	0.296015	0.165865	1.63485	0.605373	0.29072	1.31941		18.6733	0.768267
			Median		59.9	62.05		18.9		17.3		15		13.55	21.8	22.2	23	22.45	22.55	22.55	22.15	22.8	22.4	21.6		40.346	40.23	39.987	39.6175	41.3	40	40	40	40.25	27.85	40.25	40.2	31.5	40.4	39.8	33.3
			25th Quartile		55.8	59.5		18.4		15.55		12.8		11.825	20.225	20.925	21.625	20.975	21.475	21.025	20.275	20.075	21.2	20.125		39.3792	39.993	39.853	39.6038	39.2	39.7	39.525	39.7	39.95	20.55	39.85	39.95	26.3	39.9	39.375	29.6		16.7	0.762015
			75th Quartile		61.3	63.4		20.25		18.1		15.65		14.475	23.25	23.2	23.625	23.375	23.7	23.425	23.35	23.85	24.6	22.3		41.332	40.6478	40.086	39.6313	48.45	40.95	40.5	40.4	40.6	32.6	40.65	40.7	35.25	40.75	40.325	35.325
			Min		52.5	47.1		12.3		11.5		9.4		8.5	16.5	16.5	17.4	17	16.1	17	16.8	15.9	17.3	16		37.671	39.309	39.673	39.59	36.6	39.3	35.7	39.2	39	17.8	36.4	39.2	21.3	32.8	37.9	23.4		14.2375	0.750604
			Max		70.5	75.3		23.3		22.6		20.4		15.8	25.8	24.2	32.1	38.4	37.4	25.4	33.8	29.5	40.9	22.8		41.47	41.332	40.431	39.645	58.5	55.1	65.3	52.6	41.7	43.2	41.6	41.5	42.6	44.5	42.7	43.2
			n		9	16		15		15		16		16	16	16	16	16	16	16	16	16	11	10		8	8	5	2	16	15	16	16	16	16	16	15	15	16	16	16		12.875	0.567267
			%SD		8.79301	10.1746		15.9344		17.6723		21.0881		17.6238	10.451	9.79522	14.5441	20.4255	19.8389	10.5993	16.8733	15.1489	25.7475	10.3667		3.44593	1.74862	0.708859	0.0981659	16.4624	11.289	16.2158	7.80713	1.70609	28.1759	2.95093	1.59218	20.1094	6.00401	2.90857	16.1304		21.5188	0.562229
36	Ao, diastolic (mmHg)	EPO	52011		48.6	40.9																								44		52.6	40	34	30	29	33		34	31	25		21.6437	0.530013
36	Ao, diastolic (mmHg)	SAL	62011		50.9	47.9																								34.5	32.3	32.9	34.4	33.2	20.9	31.3	32.2	21.4	32.5	31.3	21.3		22.65	0.823559
36	Ao, diastolic (mmHg)	SAL	72011		51.5	52																								34.9	34.2	33.5	31.7	33.2	29.9	32.8	34.2	27.4	36.5	31.3	25.6		22.975	1.17319
36	Ao, diastolic (mmHg)	EPO	82011		51.2	52.4																								41	31.6	30.7	33.9	32.7	25.5	35.3	33.7	25.5	33	37.8	32.8		22.8937	1.13547
36	Ao, diastolic (mmHg)	SAL	92011			47.5																								39.9	38.6	32.8	35.2	33.2	22.6	39.9	34	23.4	33.8	31.1	26.1		22.0312	0.583789
36	Ao, diastolic (mmHg)	SAL	112011		60.2	50.2																								42.5	40.2	29.7	34.3	32.5	35.2	34.9		34.9	35.6	33.2	33.2		22.325	0.94174
36	Ao, diastolic (mmHg)	EPO	132011		45.5	51.3																								35.3	37.4	37	37.1	35.5	28.9	34.9	33.7	31.6	34.8	36.8	29.5		22.0375	0.834609
36	Ao, diastolic (mmHg)	SAL	172011		44.3	44.9																								33.5	37.4	38.4	38.3	37.6	17.8	35.4	35.6	18.9	36	35.3	19.8		23.9727	1.86104
36	Ao, diastolic (mmHg)	EPO	182011			52.3																								44	31.5	33.7	36.6	35.4	22.4	36	34.9	27.4	33.5	35.3	28.4		20.75	0.680237
36	Ao, diastolic (mmHg)	SAL	192011			56.7																								30.7	32.8	35.9	36.5	35.9	16	33.5	32.2	25.7	32.4	33	29.1		40.1187	0.488775
36	Ao, diastolic (mmHg)	EPO	202011			50.9																								34.7	36.2	35	35.8	36.2	16.7	35.7	34.6	21.7	33.2	30.7	27.2		40.3028	0.249163
36	Ao, diastolic (mmHg)	EPO	212011			55.5																								31.3	31.5	35.5	36.8	36.7	19.2	34.5	33.6	19.9	34.6	35	21.5		40.006	0.126823
36	Ao, diastolic (mmHg)	SAL	222011		53.2	53.2																								32.2	34.5	28.7	36	36.8	17.2	36.1	34.8	20.1	34.2	34.3	18.5		39.6175	0.0275
36	Ao, diastolic (mmHg)	EPO	232011		52.7	56.3																								33.3	30.7	31.4	33.2	35.6	23.9	35.5	35.7	34.9	33	34.4	27.4
36	Ao, diastolic (mmHg)	SAL	252011			54.35																								30.546	33.088	33.372	34.992	34.622	22.681	34.739	34.16	27.773	31.029	31.387	26.387
36	Ao, diastolic (mmHg)	EPO	262011			61.9																								33.42	30.71	29.92	35.04	35.71	16.35	34.37	32.56	18.65	26.47	37.88	23.8		Ao, diastolic (mmHg)	SEM
			Mean		50.9	51.7656																								35.9854	34.1799	34.4432	35.6145	34.927	22.8269	34.6193	33.928	25.2815	33.4124	33.7354	25.9742		51.7656	1.24632
			SD		4.65672	4.98527																								4.6951	3.07641	5.55156	2.003	1.6069	5.77295	2.34388	1.10652	5.42681	2.3323	2.47914	4.26051
			SEM		1.55224	1.24632																								1.17377	0.794327	1.38789	0.500749	0.401724	1.44324	0.585969	0.285702	1.4012	0.583074	0.619786	1.06513
			Median		51.2	52.15																								34.6	33.088	33.436	35.5	35.45	22.5	34.9	34	25.5	33.65	33.75	26.2435
			25th Quartile		48.6	49.625																								33.025	31.55	31.225	34.375	33.2	17.65	34.1525	33.3	20.75	32.875	31.3	23.225
			75th Quartile		52.7	54.6375																								40.175	36.8	35.6	36.65	35.975	26.35	35.55	34.7	27.5865	34.65	35.3	28.575
			Min		44.3	40.9																								30.546	30.7	28.7	31.7	32.5	16	29	32.2	18.65	26.47	30.7	18.5
			Max		60.2	61.9																								44	40.2	52.6	40	37.6	35.2	39.9	35.7	34.9	36.5	37.88	33.2
			n		9	16																								16	15	16	16	16	16	16	15	15	16	16	16
			%SD		9.14875	9.63046																								13.0472	9.00066	16.118	5.6241	4.60073	25.2901	6.77043	3.26138	21.4655	6.98032	7.34878	16.4029
37	LV, systolic (mmHg)	EPO	52011		55.4	49.7																								62		79.4	65.5	47.1	45.2	43.3	47.8		48.2	45.8	41
37	LV, systolic (mmHg)	SAL	62011		71.6	69.6																								68.6	56.8	53.3	47.8	52.9	44.1	54.2	54.7	45.8	56.5	54	41.8
37	LV, systolic (mmHg)	SAL	72011		68.9	69.8																								18.9	45.8	51.2	51.7	47.8	45.7	50.7	51.2	45	56.7	47.7	39.8
37	LV, systolic (mmHg)	EPO	82011		74.8	79.1																								59.2	61	58.2	58	56.2	49.1	52.7	51.5	45.7	54.6	30.3	61.6
37	LV, systolic (mmHg)	SAL	92011			68																								83.9	77.5	65.2	48.1	51.5	39.1	46.3	50.2	41.3	48.9	53	48.1
37	LV, systolic (mmHg)	SAL	112011		75.4	76.7																								81.2	86.8	60.1	52.4	55.2	60.4	57.9		57.9	60.1	56.8	59.2
37	LV, systolic (mmHg)	EPO	132011		62.9	67.9																								57.3	51.4	45.1	45.6	48.9	41.8	51.4	52.4	51.4	54.2	52.8	47.4
37	LV, systolic (mmHg)	SAL	172011		59.8	59																								56.1	47.2	46	45.8	45.3	25.6	45.3	47.4	32.9	49.4	47.8	37.2
37	LV, systolic (mmHg)	EPO	182011			73.1																								69.4	55.3	50.8	47.1	48.4	31.1	49.8	51.4	43.3	54.3	55.4	50.1
37	LV, systolic (mmHg)	SAL	192011			76.3																								54.9	61.2	49.3	44.9	48.2	24	52.8	56.3	50	56.3	55.8	52.1
37	LV, systolic (mmHg)	EPO	202011			73.4																								50.4	46	43.9	42.5	43.8	22.6	47.2	50.2	35.6	53.1	54.5	50.2
37	LV, systolic (mmHg)	EPO	212011			72.5																								59.4	61.5	59	54.1	55.4	35.1	57.3	57.5	47.6	57.2	55.6	50.8
37	LV, systolic (mmHg)	SAL	222011		63.6	63.7																								55	47.9	38.7	42	46.2	23.5	48	48.8	35.3	51.9	50.1	34.1
37	LV, systolic (mmHg)	EPO	232011		64.8	68.8																								75	67.6	65	54.7	47.1	35	47.8	50.7	56.7	52.6	52.2	46.8		35.9854	1.17377
37	LV, systolic (mmHg)	SAL	252011			72.9																								51.3	58.4	54.8	48.4	49.1	37.7	48.8	51.8	48.9	54.7	53.3	48.3		34.1799	0.794327
37	LV, systolic (mmHg)	EPO	262011			89																								58.5	60.1	49.3	52.1	52.6	25.7	53.5	51.6	31.5	61.5	56.7	46.2		LV, systolic (mmHg)	SEM
			Mean		66.3556	70.5938																								60.0687	58.9667	54.3312	50.0438	49.7313	36.6063	50.4375	51.5667	44.5933	54.3875	51.3625	47.1687		70.5938	2.1808
			SD		6.81948	8.72319																								14.9348	11.6118	10.0412	6.10388	3.78906	10.8672	4.15482	2.82885	8.09572	3.73361	6.53339	7.31626
			SEM		2.27316	2.1808																								3.73369	2.99815	2.51031	1.52597	0.947264	2.71681	1.0387	0.730405	2.09031	0.933402	1.63335	1.82906
			Median		64.8	71.15																								58.85	58.4	52.25	48.25	48.65	36.4	50.25	51.4	45.7	54.45	53.15	47.75
			25th Quartile		62.9	67.975																								54.975	49.65	48.475	45.75	47.1	25.675	47.65	50.2	38.45	52.425	49.525	41.6
			75th Quartile		71.6	74.125																								68.8	61.35	59.275	52.825	52.675	44.375	52.975	52.1	49.45	56.55	55.45	50.35
			Min		55.4	49.7																								18.9	45.8	38.7	42	43.8	22.6	43.3	47.4	31.5	48.2	30.3	34.1
			Max		75.4	89																								83.9	86.8	79.4	65.5	56.2	60.4	57.9	57.5	57.9	61.5	56.8	61.6
			n		9	16																								16	15	16	16	16	16	16	15	15	16	16	16
			%SD		10.2772	12.3569																								24.8628	19.6921	18.4815	12.1971	7.61907	29.6868	8.23755	5.48581	18.1546	6.86483	12.7202	15.5108
38	LV, diastolic (mmHg)	EPO	52011		8.5	5.1																								8.7		14.7	14.1	16.4	13.4	17.4	15.1		13.2	12.9	13.1
38	LV, diastolic (mmHg)	SAL	62011		11.4	11.6																								17.1	14.7	14.8	17.2	24	14.1	15.5	14.6	12.9	13.6	12.9	13.3
38	LV, diastolic (mmHg)	SAL	72011		11.8	11.1																								5.4	13.3	16.2	19	23.2	22.4	23.9	24.4	23.8	24.9	22.8	13.5
38	LV, diastolic (mmHg)	EPO	82011		11.8	12.1																								14	11.8	13.3	17.8	26	22.9	25.6	24.6	20.8	22.4	11.9	19.7
38	LV, diastolic (mmHg)	SAL	92011			10.9																								14.9	14.7	14.5	25.8	23.4	17.7	23.2	23.9	18.9	23.1	23.6	22.1
38	LV, diastolic (mmHg)	SAL	112011		9.7	15.3																								20.1	18.3	21.8	20.6	19.3	18.4	18.8	17.9	17.6		17.8	17.1
38	LV, diastolic (mmHg)	EPO	132011		8.2	8.8																								19.2	13.8	13.3	14.1	14.5	12.2	12.8	11.7	10.7	11	11.1	9.3
38	LV, diastolic (mmHg)	SAL	172011		4.7	4.4																								8.5	17.4	15.9	13.9	9.2	4	8.5	8.2	6	6.3	6.7	7.2
38	LV, diastolic (mmHg)	EPO	182011			13.5																								15.1	15.7	15.3	17.1	16.1	14.4	14.2	14.3	13.7	13.8	15.5	16.2
38	LV, diastolic (mmHg)	SAL	192011		12.1	12.4																								11.3	17.9	24.1	22.3	17.8	8.7	8.2	9.6	9.8	10.1	11.2	10.3
38	LV, diastolic (mmHg)	EPO	202011		10.4	10.5																								10.7	10.9	11.6	10.4	9.9	9.9	9.3	10.2	9.9	11.5	11.7	12.6
38	LV, diastolic (mmHg)	EPO	212011		13.8	14.1																								14.4	14.5	15.3	16.6	15.5	10.1	14	12.1	13.9	13.3	11.9	12.4
38	LV, diastolic (mmHg)	SAL	222011		5.3	5.4																								8.1	7.8	8.4	8	8.4	4.5	6.3	7.1	4.5	5	5.8	4.6
38	LV, diastolic (mmHg)	EPO	232011		10.6	11.1																								13.8	15	14.3	12.6	13.5	12.9	14.5	12.2	12.6	11.9	12.5	13.2		60.0687	3.73369
38	LV, diastolic (mmHg)	SAL	252011		11.1	10.8																								12.4	13.1	13.6	15.5	16.1	14.3	15.3	15.5	12.6	12.9	12.5	11.7		58.9667	2.99815
38	LV, diastolic (mmHg)	EPO	262011		13.6	14																								15.3	13.2	16.1	25.1	22.6	10.7	15.7	15.9	15.8	12.8	11.8	12.2		LV, diastolic (mmHg)	SEM
			Mean		10.2143	10.6938																								13.0625	14.14	15.2	16.8813	17.2438	13.1625	15.2	14.8312	13.5667	13.72	13.2875	13.0312		10.6938	0.817184
			SD		2.73295	3.26873																								4.09518	2.73804	3.61276	4.90798	5.49957	5.40319	5.67215	5.52204	5.24059	5.67037	4.76667	4.34476
			SEM		0.730411	0.817184																								1.0238	0.706959	0.903189	1.227	1.37489	1.3508	1.41804	1.38051	1.35312	1.46408	1.19167	1.08619
			Median		10.85	11.1																								13.9	14.5	14.75	16.85	16.25	13.15	14.9	14.45	12.9	12.9	12.2	12.85
			25th Quartile		8.8	10.075																								10.2	13.15	13.525	14.05	14.25	10.05	11.925	11.325	10.3	11.25	11.575	11.35
			75th Quartile		11.8	12.675																								15.15	15.35	15.95	19.4	22.75	15.225	17.75	16.4	16.7	13.7	13.55	14.175
			Min		4.7	4.4																								5.4	7.8	8.4	8	8.4	4	6.3	7.1	4.5	5	5.8	4.6
			Max		13.8	15.3																								20.1	18.3	24.1	25.8	26	22.9	25.6	24.6	23.8	24.9	23.6	22.1
			n		14	16																								16	15	16	16	16	16	16	16	15	15	16	16
			%SD		26.7561	30.5668																								31.3507	19.3638	23.7681	29.0736	31.8931	41.0499	37.3168	37.2325	38.6284	41.3293	35.8734	33.3411
39	LV, mean (mmHg)	EPO	52011					8.8		8		6.3		5.5	3.6	4.5	11.7	13.8	8.1	7.7	7.8	7.3	15.2
39	LV, mean (mmHg)	SAL	62011					19.8		16.5		14.6		14.1	12.8	12.3	12.6	12.6	13.4	14	13.6	13.5	13.2	13.1
39	LV, mean (mmHg)	SAL	72011		34.7	36		15.5		14.8		11.6		10.9	10.5	11	10.9	11	10.4	9.3	9.3	9	9	9.2
39	LV, mean (mmHg)	EPO	82011					18.8		15.3		13.1		12.2	9.9	10.8	11	11.2	11.5	11.7	11.8	11.4	11.6	11.8
39	LV, mean (mmHg)	SAL	92011					19.5		18.4		15.5		14.2	13.4	13.6	14.1	14.7	15	15	14.9	14.2	13.4	13.3
39	LV, mean (mmHg)	SAL	112011			43.6		21.1		19.4		19		18.7	16.5	15.2	15	14.8	18.3	18.1	18.7	18.8
39	LV, mean (mmHg)	EPO	132011		28.4	32.6		12.4		11.8		10.4		10.5	9.5	12.1	13.2	12.8	16.7	16.2	14.3	13.5	12.5	11.7
39	LV, mean (mmHg)	SAL	172011		26.2	27.3		10.4		9.3		7.5		6.9	7.6	7.7	6.7	6.6	6.1	6.6	6	5.9
39	LV, mean (mmHg)	EPO	182011			34.2		20.7		18.3		16.7		17	16.1	16	16	16.3	17	16.9	16	15.6		16.6
39	LV, mean (mmHg)	SAL	192011			40.4		19.7		16.7		13.2		12.3	11.5	12.4	13.3	13.1	12.6	12.5	12.5	12.9	12.6	12.8
39	LV, mean (mmHg)	EPO	202011			32.2		16.2		12.7		11.7		12.2	11.9	12.2	13.9	13	13.2	13.3	12.9	12.8	13	13
39	LV, mean (mmHg)	EPO	212011			37.6		20.4		19.5		17.4		17	16.4	16.8	17.3	18.8	20.3	19.8	19.6	19.3	19	18.8
39	LV, mean (mmHg)	SAL	222011			29.2		10.7		8.5		6.8		6.5	6.3	6.6	7.3	8.1	7.8	7.6	7.3	6.5
39	LV, mean (mmHg)	EPO	232011		34.3	36.9		18.1		16.9		15.1		14.5	14.3	14.7	14.1	13.3	13.4	14	15.7	17.7	18	17.5																			13.0625	1.0238
39	LV, mean (mmHg)	SAL	252011			34.2		17.1		13.4		11.7		11.9	10.1	10.4	11.7	11.4	11.5	13	13.2	13.3																					14.14	0.706959
39	LV, mean (mmHg)	EPO	262011			43.3		18.7		16.5		15.4		14.7	13.2	12.3	14.9	17.1	16.8	16.4	15.1	14.6	14.7							29.2	30.3	31.4	30.9	28.7	34	30.6	15.4	29	27.5	17.3	19.7		LV, mean (mmHg)	SEM
			Mean		30.9	35.625		16.7437		14.75		12.875		12.4437	11.475	11.7875	12.7313	13.0375	13.2563	13.2563	13.0437	12.8938	13.8364	13.78						29.2	30.3	31.4	30.9	28.7	34	30.6	15.4	29	27.5	17.3	19.7		35.625	1.47325
			SD		4.25598	5.1035		4.0355		3.7773		3.7728		3.8007	3.65632	3.34363	2.84528	3.08931	3.99082	3.89991	3.88449	4.08533	2.82144	2.95289						#DIV/0!	#DIV/0!	#DIV/0!	#DIV/0!	#DIV/0!	#DIV/0!	#DIV/0!	#DIV/0!	#DIV/0!	#DIV/0!	#DIV/0!	#DIV/0!
			SEM		2.12799	1.47325		1.00888		0.944325		0.943199		0.950174	0.91408	0.835906	0.71132	0.772327	0.997704	0.974977	0.971123	1.02133	0.850697	0.933786						#DIV/0!	#DIV/0!	#DIV/0!	#DIV/0!	#DIV/0!	#DIV/0!	#DIV/0!	#DIV/0!	#DIV/0!	#DIV/0!	#DIV/0!	#DIV/0!		16.7437	1.00888
			Median		31.35	35.1		18.4		15.9		13.15		12.25	11.7	12.25	13.25	13.05	13.3	13.65	13.4	13.4	13.2	13.05						29.2	30.3	31.4	30.9	28.7	34	30.6	15.4	29	27.5	17.3	19.7
			25th Quartile		27.85	32.5		14.725		12.475		11.3		10.8	9.8	10.7	11.525	11.35	11.225	11.1	11.175	10.8	12.55	12.05						29.2	30.3	31.4	30.9	28.7	34	30.6	15.4	29	27.5	17.3	19.7		14.75	0.944325
			75th Quartile		34.4	38.3		19.725		17.25		15.425		14.55	13.625	13.875	14.3	14.725	16.725	16.25	15.25	14.85	14.95	15.775						29.2	30.3	31.4	30.9	28.7	34	30.6	15.4	29	27.5	17.3	19.7
			Min		26.2	27.3		8.8		8		6.3		5.5	3.6	4.5	6.7	6.6	6.1	6.6	6	5.9	9	9.2						29.2	30.3	31.4	30.9	28.7	34	30.6	15.4	29	27.5	17.3	19.7		12.875	0.943199
			Max		34.7	43.6		21.1		19.5		19		18.7	16.5	16.8	17.3	18.8	20.3	19.8	19.6	19.3	19	18.8						29.2	30.3	31.4	30.9	28.7	34	30.6	15.4	29	27.5	17.3	19.7
			n		4	12		16		16		16		16	16	16	16	16	16	16	16	16	11	10						1	1	1	1	1	1	1	1	1	1	1	1		12.4437	0.950174
			%SD		13.7734	14.3256		24.1016		25.6088		29.3033		30.543	31.8633	28.3659	22.3488	23.6956	30.1052	29.4194	29.7805	31.6846	20.3915	21.4288						#DIV/0!	#DIV/0!	#DIV/0!	#DIV/0!	#DIV/0!	#DIV/0!	#DIV/0!	#DIV/0!	#DIV/0!	#DIV/0!	#DIV/0!	#DIV/0!		11.475	0.91408
40	LV (dP/dt max)	EPO	52011		814.1	1157.6																								1410.3		2293.5	1847.8	828.6	1201.1	1208.9	1296.2		1309.8	1187.5	1069.6		11.7875	0.835906
40	LV (dP/dt max)	SAL	62011		1141.3	1271.5																								1619.6	1017.7	913	765.5	1032.5	853.3	1298.9	1372.3	1051.6	1448.4	1157.6	939.1		12.7313	0.71132
40	LV (dP/dt max)	SAL	72011		1176.6	1176.6																								332.6	647.8	637	639.4	652.7	684.9	817.7	828.4	785.8	1217.3	887.8	721.1		13.0375	0.772327
40	LV (dP/dt max)	EPO	82011		641.2	652.8																								873.9	1165.6	1095.1	915.5	818.2	705.9	644.3	752.5	681.3	904.3	264.8	1254.6		13.2563	0.997704
40	LV (dP/dt max)	SAL	92011			763.3																								1840.3	1316.6	1014.7	414.5	600.8	420.1	482.4	556.1	454.9	535.8	772	597.8		13.2563	0.974977
40	LV (dP/dt max)	SAL	112011		1412.9	1674.8																								1710.4	1527.2	1100.9	816.8	1036	1247.1	1116.1		1114	1247.5	1100.8	1180.4		13.0437	0.971123
40	LV (dP/dt max)	EPO	132011		646.9	807.8																								887.1	717.4	551.5	626.1	876.4	745.1	940.9	1119.1	1116.8	1166.7	1097.8	888.2		12.8938	1.02133
40	LV (dP/dt max)	SAL	172011		800.6	731.1																								1025.2	464.1	468.4	482.2	663	486.4	654	952.5	765.2	1042.1	1004.3	805.8		13.8364	0.850697
40	LV (dP/dt max)	EPO	182011			628.2																								1840.9	894.7	475.4	295.7	346.6	268.1	475.1	569.4	591.3	789.3	774.6	667.3		13.78	0.933786
40	LV (dP/dt max)	SAL	192011			754.3																								954.1	1416.7	387.5	320.5	482	382.1	1020.9	1109	1037.7	1257.3	1300.8	1141.3
40	LV (dP/dt max)	EPO	202011			779.5																								549.1	430.4	397.6	373.9	430.3	296.4	641.6	911.1	731.9	1104.9	1187.5	1112.6
40	LV (dP/dt max)	EPO	212011			717.4																								1220.5	799.2	614.2	470.7	594.6	448.7	856.8	792.7	1157.6	1104.1	1044.8	1037.4
40	LV (dP/dt max)	SAL	222011		848.7	833.8																								1121.3	647.2	408.7	451	604.8	410	773.7	910	764.4	1069.8	963.5	666.2
40	LV (dP/dt max)	EPO	232011		786	781.7																								1429.3	1193.5	1411.1	862.7	571.7	577.6	739.7	1052.7	1413	1396.3	1260.1	1139.7		29.2	#DIV/0!
40	LV (dP/dt max)	SAL	252011			824.5																								1027.5	1108.7	964.3	660	628.1	561.9	748.7	935.5	897	1073.5	1055.2	883.3		30.3	#DIV/0!
40	LV (dP/dt max)	EPO	262011			1036.1																								740	903	405.3	423.9	444.5	247.3	528.7	642.8	358.8	989.8	1180.3	895.7		LV (dP/dt max)	SEM
			Mean		918.7	911.938																								1161.38	949.987	821.138	647.888	663.175	596	809.275	920.02	861.42	1103.56	1014.96	937.506		911.938	70.1576
			SD		264.239	280.631																								450.891	337.228	505.93	374.98	204.787	301.536	250.928	242.809	287.097	229.202	253.54	205.485
			SEM		88.0795	70.1576																								112.723	87.0718	126.482	93.745	51.1967	75.3841	62.732	62.6929	74.1281	57.3005	63.3849	51.3713
			Median		814.1	794.75																								1074.4	903	625.6	554.15	616.45	524.15	761.2	911.1	785.8	1104.5	1076.5	917.4
			25th Quartile		786	748.5																								883.8	682.6	453.475	421.55	549.275	403.025	643.625	772.6	706.6	1029.02	944.575	784.625
			75th Quartile		1141.3	1066.47																								1476.88	1179.55	1034.8	778.325	820.8	715.7	960.9	1080.85	1082.8	1249.95	1182.1	1119.38
			Min		641.2	628.2																								332.6	430.4	387.5	295.7	346.6	247.3	475.1	556.1	358.8	535.8	264.8	597.8
			Max		1412.9	1674.8																								1840.9	1527.2	2293.5	1847.8	1036	1247.1	1298.9	1372.3	1413	1448.4	1300.8	1254.6
			n		9	16																								16	15	16	16	16	16	16	15	15	16	16	16
			%SD		28.7622	30.773																								38.8237	35.4981	61.6133	57.8773	30.8798	50.5934	31.0065	26.3917	33.3283	20.7694	24.9802	21.9183
41	LV (dP/dt min)	EPO	52011		-682.6	-923.7																								-1043.5		-1592.4	-1087	-387.9	-706.5	-815.2	-918.5		-877.7	-809.8	-723.9
41	LV (dP/dt min)	SAL	62011		-1337	-1288																								-1005.4	-767.7	-809.8	-739.1	-804.3	-677.2	-902.2	-929.3	-755.4	-1005.4	-880.4	-658.7
41	LV (dP/dt min)	SAL	72011		-841	-853.3																								-131.5	-361.1	-321.7	-265.1	-263	-218	-301.9	-346.7	-241.2	-382.6	-274.5	-207
41	LV (dP/dt min)	EPO	82011		-859.5	-1256.1																								-354.3	-427.3	-373.9	-427.2	-397.2	-271.6	-425	-367.4	-280.4	-458.2	-91.1	-603.2
41	LV (dP/dt min)	SAL	92011			-852.7																								-894.9	-497.4	-309.9	-217.4	-223.9	-127.7	-242.4	-296.7	-173.4	-280.4	-334	-282.6
41	LV (dP/dt min)	SAL	112011		-1331.1	-1191.2																								-766.9	-768.1	-356.5	-400	-448.4	-550.5	-531.5		-531.5	-608.7	-463	-531.5
41	LV (dP/dt min)	EPO	132011		-1002.2	-1116.6																								-400	-374	-330.9	-367.4	-457.2	-350.3	-524.3	-612.6	-597.8	-630.4	-622.4	-454.2
41	LV (dP/dt min)	SAL	172011		-1148.9	-1071.9																								-621.5	-250.4	-318.5	-367.4	-449.8	-221.7	-479.2	-516.5	-408.7	-608.7	-604.3	-387.5
41	LV (dP/dt min)	EPO	182011			-1094.8																								-893	-330.8	-345.3	-257.4	-334.8	-145.7	-398.3	-435	-315	-478.3	-460.1	-328.5
41	LV (dP/dt min)	SAL	192011			-1135																								-332.7	-439	-253.3	-185.1	-277.3	-123.9	-481.8	-506.5	-395.9	-548.1	-562.5	-467
41	LV (dP/dt min)	EPO	202011			-1250.8																								-313	-352.1	-377.7	-304.3	-252.3	-86.4	-415.5	-544.4	-244.7	-625.5	-627.4	-520.5
41	LV (dP/dt min)	EPO	212011			-1110.3																								-713.5	-506	-498.6	-324.9	-419.5	-181.6	-551	-521.8	-443.3	-729.8	-629.1	-526.3
41	LV (dP/dt min)	SAL	222011		-1047.5	-1071.4																								-436.9	-379.5	-295.8	-275.1	-397.5	-120.1	-471	-508.8	-228.3	-573.6	-525.2	-217.6
41	LV (dP/dt min)	EPO	232011		-1184.8	-1248.1																								-929.3	-469.6	-478.2	-509.7	-432.2	-234.8	-442.1	-546	-686.4	-607	-514.5	-382.6		1161.38	112.723
41	LV (dP/dt min)	SAL	252011			-1127																								-506.4	-508.5	-442.1	-367.4	-399.1	-184.3	-446.3	-564.6	-530.4	-686.9	-631	-482		949.987	87.0718
41	LV (dP/dt min)	EPO	262011			-1580.2																								-456.2	-537.8	-265	-272.8	-256.6	-87.5	-308	-282.6	-164.1	-503.6	-665.2	-426.1		LV (dP/dt min)	SEM
			Mean		-1048.29	-1135.69																								-612.438	-464.62	-460.6	-397.956	-387.563	-267.988	-483.481	-526.493	-399.767	-600.306	-543.406	-449.95		-1135.69	44.7204
			SD		225.432	178.882																								284.106	146.075	329.741	226.199	137.143	201.557	170.166	189.854	187.286	176.002	194.433	147.349
			SEM		75.144	44.7204																								71.0264	37.7165	82.4353	56.5497	34.2857	50.3891	42.5416	49.02	48.357	44.0004	48.6082	36.8373
			Median		-1047.5	-1121.8																								-563.95	-439	-350.9	-346.15	-397.35	-201.15	-458.65	-516.5	-395.9	-607.85	-583.4	-460.6
			25th Quartile		-1184.8	-1248.77																								-893.475	-507.25	-451.125	-406.8	-436.25	-291.275	-526.1	-555.3	-530.95	-644.525	-629.575	-527.6
			75th Quartile		-859.5	-1071.78																								-388.575	-367.55	-316.35	-270.875	-273.725	-126.75	-411.2	-401.2	-242.95	-497.275	-462.275	-369.075
			Min		-1337	-1580.2																								-1043.5	-768.1	-1592.4	-1087	-804.3	-706.5	-902.2	-929.3	-755.4	-1005.4	-880.4	-723.9
			Max		-682.6	-852.7																								-131.5	-250.4	-253.3	-185.1	-223.9	-86.4	-242.4	-282.6	-164.1	-280.4	-91.1	-207
			n		9	16																								16	15	16	16	16	16	16	15	15	16	16	16
			%SD		-21.5048	-15.7509																								-46.3893	-31.4397	-71.5895	-56.8401	-35.3859	-75.2112	-35.196	-36.06	-46.8488	-29.3186	-35.7804	-32.7479
42	EC Flow, mean (L/min)	EPO	52011		0.1	0		0		0		0		0	0.48	0.48	0.484	0.33	0.165	0.196	0.196	0.195	0.195							0.998		2.27	-0.071	1.195	0	-0.053	0.507		1.064	0.563	0
42	EC Flow, mean (L/min)	SAL	62011		0	0		0		0		0		0	0.3159	0.312	0.305	0.258	0.192	0.125	0.125	0.142	0.134	0.145						0	0.778	1.169	1.513	0.764	0	0.259	0.317	0	0.213	0.838	0
42	EC Flow, mean (L/min)	SAL	72011		0	0		0		0		0		0	0.306	0.285	0.382	0.283	0.276	0.136	0.065	0.074	0.007	0.117						0.528	0.751	0.453	0.347	0.719	0	0.464	0.506	0	0.006	0.237	0
42	EC Flow, mean (L/min)	EPO	82011		0	0		0		0		0		0	0.328	0.296	0.192	0.142	0.146	0.111	0.118	0.094	0.121	0.135						1.161	0.56	0.931	1.13	0.606	0	0.854	0.663	0	0.225	2.335	0
42	EC Flow, mean (L/min)	SAL	92011			0		0		0		0		0	0.318	0.372	0.253	0.252	0.246	0.232	0.233	0.233	0.247	0.246						0.002	0.231	0.009	1.73	1.074	0	2.165	1.121	0	0.892	0.32	0
42	EC Flow, mean (L/min)	SAL	112011		0	0		0		0		0		0	0.562	0.552	0.344	0.238	0.238	0.251	0.283	0.303								0.05	0.639	2.119	1.276	0.314	0	0.077	0	0	0	0.292	0
42	EC Flow, mean (L/min)	EPO	132011		0	0		0		0		0		0	0.73	0.6	0.352	0.185	0.539	0.256	0.357	0.278	0.203	0.203						1.477	2.543	1.735	1.169	0.716	0	0.417	0.229	0	0.36	0.74	0
42	EC Flow, mean (L/min)	SAL	172011		0	0		0		0		0		0	0.212	0.263	0.269	0.238	0.19	0.205	0.225	0.177								0.633	3.231	2.896	2.555	1.822	0	1.316	1.674	0	1.344	1.3	0
42	EC Flow, mean (L/min)	EPO	182011			0		0		0		0		0	0.132	0.133	0.245	0.137	0.085	0.149	0.179	0.124		0.158		0.827	0.698	0.716	0.891	0.005	0.508	1.799	2.416	2.075	0	1.447	1.332	0	0.37	0.654	0
42	EC Flow, mean (L/min)	SAL	192011			0		0		0		0		0	0.391	0.277	0.189	0.194	0.191	0.189	0.189	0.189	0.187	0.214		1.217	1.012			0.371	0.434	2.712	3.131	3.04	0	1.165	0.792	0	0.402	0.44	0
42	EC Flow, mean (L/min)	EPO	202011			0		0		0		0		0	0.224	0.212	0.285	0.205	0.149	0.131	0.13	0.142	0.126	0.126		0.832	0.834	0.916	1.025	0.63	1.701	1.912	2.552	2.996	0	2.921	2.207	0	1.045	0.489	0
42	EC Flow, mean (L/min)	EPO	212011			0		0		0		0		0	0.259	0.224	0.224	0.255	0.173	0.145	0.148	0.125	0.143	0.14		1.091	1.151	1.156		0.6	1.143	2.446	2.966	2.559	-0.1	1.701	1.801	0	1.589	1.296	0
42	EC Flow, mean (L/min)	SAL	222011		0	0		0		0		0		0	0.457	0.483	0.257	0.257	0.25	0.27	0.268	0.307				2.001	2.345			1.361	3.188	3.056	3.881	3.388	0	2.932	2.294	0	1.501	1.601	0
42	EC Flow, mean (L/min)	EPO	232011		0	0		0		0		0		0	0.133	0.13	0.12	0.172	0.165	0.174	0.145	0.112	0.122	0.098		0.606	0.609	0.51		0.007	0.647	0.707	1.082	1.606	0	0.1257	0.99	0	0.26	0.402	0		-612.438	71.0264
42	EC Flow, mean (L/min)	SAL	252011			0		0		0		0		0	0.362	0.345	0.334	0.254	0.253	0.245	0.246	0.244				1.134	1.086	1.228		1.4	1.305	1.631	2.205	2.076	0	1.448	0.838	0	0.11	0.205	0		-464.62	37.7165
42	EC Flow, mean (L/min)	EPO	262011			0		0		0		0		0	0.265	0.404	0.36	0.164	0.199	0.253	0.208	0.234	0.27			1.267	1.451			1.9	1.854	4.428	4.995	5.048	-0.1	4.517	4.615	-0.1	3.627	2.29	0		EC Flow, mean (L/min)	SEM
			Mean		0.0111111	0		0		0		0		0	0.342181	0.3355	0.287188	0.22275	0.216062	0.19175	0.194688	0.185812	0.159545	0.1582		1.12187	1.14825	0.9052	0.958	0.695187	1.30087	1.89206	2.05481	1.87488	-0.0125	1.35973	1.24287	-0.00666667	0.813	0.875125	0		0	0
			SD		0.0333333	0		0		0		0		0	0.156671	0.139007	0.0886207	0.0537606	0.0991984	0.054328	0.0736593	0.0742798	0.0720866	0.0474126		0.421083	0.552731	0.299665	0.0947523	0.621385	0.994109	1.11165	1.30757	1.28217	0.0341565	1.26545	1.1316	0.0258199	0.923309	0.695239	0
			SEM		0.0111111	0		0		0		0		0	0.0391677	0.0347519	0.0221552	0.0134401	0.0247996	0.013582	0.0184148	0.01857	0.0217349	0.0149932		0.148875	0.19542	0.134014	0.067	0.155346	0.256678	0.277914	0.326893	0.320543	0.00853913	0.316363	0.282899	0.00666667	0.230827	0.17381	0		0	0
			Median		0	0		0		0		0		0	0.31695	0.304	0.277	0.238	0.1915	0.1925	0.1925	0.183	0.143	0.1425		1.1125	1.049	0.916	0.958	0.615	0.778	1.8555	1.9675	1.714	0	1.2405	0.914	0	0.386	0.6085	0
			25th Quartile		0	0		0		0		0		0	0.25025	0.25325	0.23975	0.18175	0.165	0.14275	0.14125	0.12475	0.124	0.12825		0.83075	0.8	0.716	0.9245	0.03925	0.5995	1.1095	1.15925	0.75275	0	0.3775	0.50675	0	0.222	0.3815	0		0	0
			75th Quartile		0	0		0		0		0		0	0.4075	0.423	0.346	0.2555	0.247	0.2465	0.23625	0.2365	0.199	0.19175		1.2295	1.226	1.156	0.9915	1.211	1.7775	2.5125	2.65775	2.66825	0	1.817	1.70575	0	1.134	1.297	0
			Min		0	0		0		0		0		0	0.132	0.13	0.12	0.137	0.085	0.111	0.065	0.074	0.007	0.098		0.606	0.609	0.51	0.891	0	0.231	0.009	-0.071	0.314	-0.1	-0.053	0	-0.1	0	0.205	0		0	0
			Max		0.1	0		0		0		0		0	0.73	0.6	0.484	0.33	0.539	0.27	0.357	0.307	0.27	0.246		2.001	2.345	1.228	1.025	1.9	3.231	4.428	4.995	5.048	0	4.517	4.615	0	3.627	2.335	0
			n		9	16		16		16		16		16	16	16	16	16	16	16	16	16	11	10		8	8	5	2	16	15	16	16	16	16	16	16	15	16	16	16		0	0
			%SD		300	#DIV/0!		#DIV/0!		#DIV/0!		#DIV/0!		#DIV/0!	45.7859	41.4329	30.8581	24.1349	45.9119	28.3327	37.8346	39.9757	45.1825	29.97		37.5339	48.1368	33.1049	9.89064	89.3839	76.419	58.7536	63.6346	68.387	-273.252	93.0664	91.0466	-387.298	113.568	79.4445	#DIV/0!		0.342181	0.0391677
43	PetCO2 (mmHg)	EPO	52011		39.2	36.3																								33		44	39.5	31.8	29.6	38.2	39.5		39	41.3	39.2		0.3355	0.0347519
43	PetCO2 (mmHg)	SAL	62011		42.2	39.8																								45.6	32.7	29.8	23.2	34	34.6	42.4	41.7	38.3	41.4	31	26.3		0.287188	0.0221552
43	PetCO2 (mmHg)	SAL	72011		38.4	38.9																								8.2	17.2	30.4	32.8	27.1	27.9	31.1	29.3	28.5	34.4	29	26.4		0.22275	0.0134401
43	PetCO2 (mmHg)	EPO	82011		46.8	41.8																								34	44.9	40.7	35.9	39.4	35.4	28.2	29.1	31.3	31.5	5.3	33.3		0.216062	0.0247996
43	PetCO2 (mmHg)	SAL	92011			43.3																								50.7	46.4	45.5	26	34.1	32.5	12.3	32.8	32.4	29.5	32.2	30.7		0.19175	0.013582
43	PetCO2 (mmHg)	SAL	112011		44.2	40.9																								44.6	43.4	41.3	29	39.9	40.9	39.2		39.3	37.6	33.9	34.5		0.194688	0.0184148
43	PetCO2 (mmHg)	EPO	132011		42.6	42.2																								49.3	33.7	30.3	33.7	43	41.1	42.7	44.5	45.5	45.2	34.8	36.8		0.185812	0.01857
43	PetCO2 (mmHg)	SAL	172011		36.5	36.6																								39.5	11.9	7.7	9.8	21.3	25.9	28.8	24	26.6	23	17.6	33.2		0.159545	0.0217349
43	PetCO2 (mmHg)	EPO	182011			38.5																								42.1	35.6	25.8	14.7	21.9	23	29.1	30.8	33.7	33.4	29.8	32.5		0.1582	0.0149932
43	PetCO2 (mmHg)	SAL	192011			42.7																								33.1	33.4	14	2.5	13.1	18.6	39.9	42.1	43.3	41.8	39.1	38.2		1.12187	0.148875
43	PetCO2 (mmHg)	EPO	202011			42.9																								21.4	17.7	16.2	6.6	3.6	10.4	16	29.9	32.4	35.5	35.6	36.8		1.14825	0.19542
43	PetCO2 (mmHg)	EPO	212011			35																								37	40.9	29.6	12.6	19.8	25.3	30.9	28.7	25.3	18.7	17.2	26		0.9052	0.134014
43	PetCO2 (mmHg)	SAL	222011		38.4	38.3																								32.6	24	17.8	10.1	21.4	27.8	33.7	40.7	40.9	39.4	33.8	34.4		0.958	0.067
43	PetCO2 (mmHg)	EPO	232011		43.5	43.9																								28.9	32.5	36.3	34.3	29.9	28.5	34.1	36	43.7	38.4	34.1	33.2		0.695187	0.155346
43	PetCO2 (mmHg)	SAL	252011			39.4																								24.9	31.9	29.5	23.3	25.8	29.6	29.3	32.7	35.5	38.1	36.7	34.2		1.30087	0.256678
43	PetCO2 (mmHg)	EPO	262011			40.9																								22.2	29.6	7.7	6.2	5.7	9.8	12.4	10.4	20.6	5.7	53.5	41.2		PetCO2 (mmHg)	SEM
			Mean		41.3111	40.0875																								34.1938	31.72	27.9125	21.2625	25.7375	27.5563	30.5187	32.8133	34.4867	33.2875	31.5563	33.5562		40.0875	0.671992
			SD		3.35911	2.68797																								11.3736	10.3428	12.2654	12.2824	11.6021	9.03666	9.72346	8.67878	7.3605	10.0713	10.9676	4.51264
			SEM		1.1197	0.671992																								2.84341	2.67049	3.06635	3.0706	2.90053	2.25917	2.43086	2.24085	1.90047	2.51782	2.7419	1.12816
			Median		42.2	40.35																								33.55	32.7	29.7	23.25	26.45	28.2	31	32.7	33.7	36.55	33.85	33.75
			25th Quartile		38.4	38.45																								27.9	26.8	17.4	10.025	20.925	24.725	28.65	29.2	29.9	31	29.6	32.05
			75th Quartile		43.5	42.325																								42.725	38.25	37.4	33.025	34.025	33.025	38.45	40.1	40.1	39.1	35.875	36.8
			Min		36.5	35																								8.2	11.9	7.7	2.5	3.6	9.8	12.3	10.4	20.6	5.7	5.3	26
			Max		46.8	43.9																								50.7	46.4	45.5	39.5	43	41.1	42.7	44.5	45.5	45.2	53.5	41.2
			n		9	16																								16	15	16	16	16	16	16	15	15	16	16	16
			%SD		8.13125	6.70525																								33.2623	32.6065	43.9423	57.7655	45.0787	32.7935	31.8606	26.4489	21.343	30.2554	34.7557	13.448
44	PitCO2 (mmHg)	EPO	52011		1.1	1.1																								0.8		0.9	0.9	0.9	0.9	0.9	1		1	1	1
44	PitCO2 (mmHg)	SAL	62011		0.4	0.2																								0.6	0.3	0.2	0.2	0.1	0.2	0.4	0.6	0.4	0.2	0.1	0.4
44	PitCO2 (mmHg)	SAL	72011		0.8	1																								0.3	0.1	0.3	0.5	0.4	0.4	0.6	0.8	0.8	0.9	1	0.7
44	PitCO2 (mmHg)	EPO	82011		0.2	0.3																								0.3	0.3	0.3	0.4	0.1	0.4	0.3	0.3	0.1	0.3	0.3	0.3
44	PitCO2 (mmHg)	SAL	92011			0.3																								0.1	0.2	0.4	0.4	0.2	0.3	0.2	0.3	0.4	0.2	0.4	0.3
44	PitCO2 (mmHg)	SAL	112011		2.6	2.4																								2.3	1.6	2.2	1.8	2.3	2.2	2		2.3	1.9	1.8	1.7
44	PitCO2 (mmHg)	EPO	132011		1.9	2.1																								1.9	1.3	1.4	1.3	2.1	2	2.1	2	1.8	1.7	1.4	1.4
44	PitCO2 (mmHg)	SAL	172011		0.5	0.3																								0.4	-0.1	0	-0.1	0	-0.1	0	0.1	-0.1	-0.1	0	0.1
44	PitCO2 (mmHg)	EPO	182011			0.4																								0.2	0.3	0	-0.6	0	-0.2	0	-0.1	0.3	0.4	-0.1	0.2
44	PitCO2 (mmHg)	SAL	192011			0																								-0.6	-0.7	-0.8	-1.5	-1.2	-1.1	-0.3	0	0	0.1	0	0
44	PitCO2 (mmHg)	EPO	202011			1.6																								0	0	0	-0.2	-0.5	-0.2	0	0.6	0.9	0.9	0.9	1
44	PitCO2 (mmHg)	EPO	212011			2.4																								2.2	1.9	1.3	0.5	0.9	1.1	1.8	1.7	1	0.9	1.1	1.5
44	PitCO2 (mmHg)	SAL	222011		2.1	1.8																								1.4	1.4	1	0.7	1.2	1.3	1.6	1.9	2	2.3	2	1.9
44	PitCO2 (mmHg)	EPO	232011		1	1																								0.8	1	1	0.8	0.9	0.8	0.9	1.1	1.4	1.3	1.2	1.1		34.1938	2.84341
44	PitCO2 (mmHg)	SAL	252011			1.48																								0.759	1.409	1.235	0.773	1.104	1.164	1.041	1.362	1.357	1.609	1.336	1.642		31.72	2.67049
44	PitCO2 (mmHg)	EPO	262011			0.4																								0.09	0.29	0.07	0.11	0.08	0.04	0.11	0.04	0.03	0.09	-0.28	0.1		PitCO2 (mmHg)	SEM
			Mean		1.17778	1.04875																								0.721813	0.619933	0.594063	0.373938	0.5365	0.57525	0.728187	0.780133	0.8458	0.856187	0.75975	0.833875		1.04875	0.205775
			SD		0.836328	0.823099																								0.830179	0.753308	0.73953	0.764302	0.898143	0.856423	0.782375	0.706982	0.778354	0.736119	0.709825	0.652207
			SEM		0.278776	0.205775																								0.207545	0.194503	0.184882	0.191075	0.224536	0.214106	0.195594	0.182542	0.20097	0.18403	0.177456	0.163052
			Median		1	1																								0.5	0.3	0.35	0.45	0.3	0.4	0.5	0.6	0.8	0.9	0.95	0.85
			25th Quartile		0.5	0.3																								0.175	0.15	0.0525	0.0575	0.06	0.005	0.0825	0.2	0.2	0.2	0.075	0.275
			75th Quartile		1.9	1.65																								0.95	1.35	1.05875	0.77975	0.951	1.116	1.18075	1.231	1.3785	1.37725	1.234	1.425
			Min		0.2	0																								-0.6	-0.7	-0.8	-1.5	-1.2	-1.1	-0.3	-0.1	-0.1	-0.1	-0.28	0
			Max		2.6	2.4																								2.3	1.9	2.2	1.8	2.3	2.2	2.1	2	2.3	2.3	2	1.9
			n		9	16																								16	15	16	16	16	16	16	15	15	16	16	16
			%SD		71.009	78.4838																								115.013	121.514	124.487	204.393	167.408	148.878	107.441	90.6232	92.0257	85.9764	93.4288	78.214
45	Resp Rate, PetCO2 (BPM) Resp Rate	EPO	52011		34	34																								34		34	34	34	34	33.9	34		34	33.9	34
45	Resp Rate, PetCO2 (BPM) Resp Rate	SAL	62011		40.9	40.9																								40.9	41	40.9	40.9	40.9	40.9	41	41	40.9	41	40.9	41
45	Resp Rate, PetCO2 (BPM) Resp Rate	SAL	72011		36.9	36.9																								36.9	36.9	36.9	36.9	36.9	36.9	36.9	36.8	36.9	37	36.9	36.9
45	Resp Rate, PetCO2 (BPM) Resp Rate	EPO	82011		40	40																								40	40	40	40	40	40	38.8	40	40	40.2	40	40
45	Resp Rate, PetCO2 (BPM) Resp Rate	SAL	92011			40																								40	40	40	40	40	40	40	40	40	40	40	40
45	Resp Rate, PetCO2 (BPM) Resp Rate	SAL	112011		42	42																								41.9	42.1	41.9	42	42	42	41.9		41.9	42	41.9	42
45	Resp Rate, PetCO2 (BPM) Resp Rate	EPO	132011		35	34.9																								35	34.9	35	35	35	35	35	34.9	34.8	34.9	35.2	34.7
45	Resp Rate, PetCO2 (BPM) Resp Rate	SAL	172011		35	35																								35	35	35	35	35	35	35	34.9	34.9	35	35.1	34.9
45	Resp Rate, PetCO2 (BPM) Resp Rate	EPO	182011			40																								40	40	40	40	39.9	39.9	40	40	40.2	40	40	40
45	Resp Rate, PetCO2 (BPM) Resp Rate	SAL	192011			36.9																								36.9	36.9	36.9	36.9	36.9	37	36.9	36.9	36.9	36.9	36.9	36.9
45	Resp Rate, PetCO2 (BPM) Resp Rate	EPO	202011			40																								39.9	40	40	40	40.2	40.1	40	40	40	40	40	40
45	Resp Rate, PetCO2 (BPM) Resp Rate	EPO	212011			34																								34	34	34	34	34	34	34	34	34	34	34	34
45	Resp Rate, PetCO2 (BPM) Resp Rate	SAL	222011		34	34																								34	34	34	34	34	34	34	34	34	34	34	33.9
45	Resp Rate, PetCO2 (BPM) Resp Rate	EPO	232011		40	40																								40	40	40	40	40.1	40.1	40	40	40	40	40	40.1		0.721813	0.207545
45	Resp Rate, PetCO2 (BPM) Resp Rate	SAL	252011			35																								35.1	35	35	35	35	35	35	35	35	35	35	35		0.619933	0.194503
45	Resp Rate, PetCO2 (BPM) Resp Rate	EPO	262011			35.9																								35.9	35.9	35.9	35.9	36	35.9	35.9	35.9	35.9	37.8	35.9	35.9		Resp Rate, PetCO2 (BPM) Resp Rate	SEM
			Mean		37.5333	37.4687																								37.4688	37.7133	37.4688	37.475	37.4937	37.4875	37.3937	37.16	37.6933	37.6125	37.4812	37.4562		37.4687	0.713951
			SD		3.19492	2.85581																								2.82789	2.81599	2.83942	2.84991	2.85878	2.85491	2.80011	2.69518	2.81234	2.84368	2.83083	2.8962
			SEM		1.06497	0.713951																								0.706972	0.727086	0.709854	0.712478	0.714695	0.713727	0.700028	0.695893	0.726142	0.710919	0.707709	0.724049
			Median		36.9	36.9																								36.9	36.9	36.9	36.9	36.9	36.95	36.9	36.8	36.9	37.4	36.9	36.9
			25th Quartile		35	34.975																								35	35	35	35	35	35	35	34.9	34.95	34.975	35.075	34.85
			75th Quartile		40	40																								40	40	40	40	40.025	40.025	40	40	40	40	40	40
			Min		34	34																								34	34	34	34	34	34	33.9	34	34	34	33.9	33.9
			Max		42	42																								41.9	42.1	41.9	42	42	42	41.9	41	41.9	42	41.9	42
			n		9	16																								16	15	16	16	16	16	16	15	15	16	16	16
			%SD		8.51221	7.62183																								7.54733	7.46683	7.5781	7.60484	7.62469	7.61563	7.48818	7.25291	7.4611	7.56046	7.55267	7.73221
46	LAD, max (mL/min)	EPO	52011		54.3	53.5																								144.1		220.7	117.1	128.2	91.1	79.3	91.3		91.9	85.5	72.6
46	LAD, max (mL/min)	SAL	62011		57.8	54.1																								72.3	70.8	64.5	42.1	56.5	40.2	55.3	53.9	52.3	60.7	51.1	53.1
46	LAD, max (mL/min)	SAL	72011		58.7	57.4																								52.4	60.6	88.1	90.6	65	77.8	72.8	64.4	78	79.7	72.4	95
46	LAD, max (mL/min)	EPO	82011		88.4	102.9																								131.3	127.9	123.7	125.7	99.8	116.4	92	87.2	114.3	89	47.9	109.9
46	LAD, max (mL/min)	SAL	92011			64.9																								104.5	131.1	120.7	32.6	80.7	126.7	58.3	79.9	104		92.9	116.6
46	LAD, max (mL/min)	SAL	112011		68.4	75.3																								123.7	135.8	77.6	86.6	78.8	89.7	103		65.7	55.4	47.1	52.1
46	LAD, max (mL/min)	EPO	132011		43.3	48.3																								70.4	62.9	46.6	45.8	51.2	61	40.1	46.9	44.8	35.3	47.1	33.2
46	LAD, max (mL/min)	SAL	172011		25.6	31.8																								67.5	65.6	52.2	37.4	33.8	26.6	35.3	23.9	25.8	17.9	15.5	26.2
46	LAD, max (mL/min)	EPO	182011			38.5																								100.3	101.7	78	65	60.3	38.2	46	45.8	53.5	64.1	49	62.9
46	LAD, max (mL/min)	SAL	192011			60.3																								82.2	89	71.8	77.1	70.1	41	88.6	69.7	87.6	63.2	61.2	64.5
46	LAD, max (mL/min)	EPO	202011			23.4																								32.1	37.4	42.4	38.2	32.4	21.8	33.6	40.9	33.5	43.2	43.4	40
46	LAD, max (mL/min)	EPO	212011			44.5																								83.9	79.9	109.7	82.2	63		71.8	64.1	48.2	86.7	62.5	50.7
46	LAD, max (mL/min)	SAL	222011		52	53.4																								47.8	64.7	90.5	53.5	37.5	37.3	36.4	34.7	34.4	36.9	26.9	40
46	LAD, max (mL/min)	EPO	232011		51.1	45.7																								59.5	52.4		63.4	55.2	40.3	53.8	56.9	40.8	50.3	35.2	40		37.4688	0.706972
46	LAD, max (mL/min)	SAL	252011			82.2																								114.1	124.2	118.1	80.7	77.1	116.1	80.8	93.4	142	124.5	102.7	115.7		37.7133	0.727086
46	LAD, max (mL/min)	EPO	262011			48.7																								58.2	67.6	60.3	66.7	64.5	59.8	51.8	56.9	55.9	78.2	63.8	55.9		LAD, max (mL/min)	SEM
			Mean		55.5111	55.3063																								84.0187	84.7733	90.9933	69.0438	65.8812	65.6	62.4312	60.66	65.3867	65.1333	56.5125	64.275		55.3063	4.86171
			SD		17.1035	19.4468																								32.5404	31.7447	44.7748	27.6989	24.4673	35.0309	22.0473	20.8611	33.4622	27.2514	23.3569	29.6536
			SEM		5.70118	4.86171																								8.13511	8.19645	11.5608	6.92473	6.11682	9.04494	5.51183	5.38632	8.63989	7.03628	5.83921	7.41341
			Median		54.3	53.45																								77.25	70.8	78	65.85	63.75	59.8	56.8	56.9	53.5	63.2	50.05	54.5
			25th Quartile		51.1	45.4																								59.175	63.8	62.4	44.875	54.2	39.2	44.525	46.35	42.8	46.75	46.175	40
			75th Quartile		58.7	61.45																								106.9	112.95	113.9	83.3	77.525	90.4	79.675	74.8	82.8	83.2	65.95	78.2
			Min		25.6	23.4																								32.1	37.4	42.4	32.6	32.4	21.8	33.6	23.9	25.8	17.9	15.5	26.2
			Max		88.4	102.9																								144.1	135.8	220.7	125.7	128.2	126.7	103	93.4	142	124.5	102.7	116.6
			n		9	16																								16	15	15	16	16	15	16	15	15	15	16	16
			%SD		30.811	35.1621																								38.73	37.4466	49.2067	40.1179	37.1385	53.4008	35.3146	34.3903	51.1758	41.8394	41.3304	46.1356
47	LAD, mean (mL/min)	EPO	52011		19.6	17.8		-0.1		0.1		-0.2		0.3	9.4	8.9	20	4.5	8.2	8.2	8.5	8	9.5							72.9		118.2	64.5	67.3	29.4	22.5	29.7		28.9	25.1	18
47	LAD, mean (mL/min)	SAL	62011		24.3	27.1		-1.1		-0.9		-0.8		-0.7	3	3.8	3	4.5	4.8	3.9	3.6	4.7	5.2	4.4						42.4	34.7	36.3	23.8	18.8	10.2	21.1	21.3	10.3	22	16	23.9
47	LAD, mean (mL/min)	SAL	72011		22.5	22.2		-0.1		-0.1		-0.1		-0.1	1.4	3.6	4.9	6.2	5.9	3.4	3	4	5.9	0.4						20.1	21	18.7	14.1	12.7	9.9	13.6	13.6	9.9	16.5	12.2	17.5
47	LAD, mean (mL/min)	EPO	82011		45.4	54.8		0.1		0		0.1		0.1	8.8	5.5	8.7	10.3	9.2	8.2	7.4	8.2	8.2	6.6						77.7	56.5	55	52.6	38.2	28.1	33.9	34.5	29.3	39.3	33.9	68.8
47	LAD, mean (mL/min)	SAL	92011			24.2		-0.1		-0.2		-0.1		-0.2	2.8	5.6	6.5	5.7	5.2	3.4	3.3	5	11.5	11.8						66.2	46.3	29.5	14.2	23.5	10.1	50.9	18.3	10.2		19.6	12.6
47	LAD, mean (mL/min)	SAL	112011		28.2	34.3		0.5		1.7		-0.3		1.2	12.4	12.3	9.2	9.7	10.3	10.2	9.4	11								72.5	83.5	36.6	33.9	23.1	31.3	19.9		23	21.1	18	19.6
47	LAD, mean (mL/min)	EPO	132011		5.5	9.8		-0.3		-2		-0.5		-0.8	5.7	8.4	6.2	6	9.1	4.1	5.7	5.1	9.2	3.2						46.1	24.4	18.9	13.2	10.7	3.5	10.1	13.8	12	11.3	11.1	8.7
47	LAD, mean (mL/min)	SAL	172011		5.2	7.6		0.2		-0.2		0		-0.1	3.5	4.4	4.3	3.8	3.5	3.8	5.1	3.3								32.8	36.6	22.2	12.6	12	6	11.4	4.6	0.6	4.4	3.2	3.7
47	LAD, mean (mL/min)	EPO	182011			13.6		0.1		0.1		0.2		0	5.6	5.5	8.3	10.7	6.9	7.3	6.2	8.8		7.1						51.3	29.2	25.2	13.8	12.6	5.6	13.4	14.6	12.3	20.1	32.5	18.8
47	LAD, mean (mL/min)	SAL	192011			22.4		-0.3		0		0		0	7.1	6.1	6.4	5	5.6	5.8	5.8	6	5.7	6.6						30.8	40.2	26.4	29.6	20.5	3.8	26.4	23	15.6	22.4	23.8	20.8
47	LAD, mean (mL/min)	EPO	202011			8.2		0.1		-0.1		-0.1		0.3	3.9	3.3	2.1	3	2.1	2.5	2.5	3.4	2.7	1.7						16.7	20.4	20.3	17	13.7	2	10	11.2	2.9	12.1	13	11.4
47	LAD, mean (mL/min)	EPO	212011			17.7		-0.3		0.1		0		-0.1	5.7	6.2	7.1	6.8	7	6.3	5.2	6.5	5.5	6.1						37.4	40.1	54.1	38.9	24.4		26.5	23.4	15.7	37.2	31.9	24.8
47	LAD, mean (mL/min)	SAL	222011		13.7	13.5		0.1		0.1		1.1		0.8	3.4	4.3	2.8	3.1	4.3	3.9	3.7	3.8								21.3	28.4	23.6	26.7	13	2.5	9.9	9.9	6.6	9.1	9.4	3.7
47	LAD, mean (mL/min)	EPO	232011		15	15.3		0.4		0.2		0.3		0.2	5.2	7.4	7.7	4.6	3.1	2.9	3	4.4	4.8	3.9						36.1	17.5		28.4	20.7	8.4	17.4	18.9	10.5	16.9	13.1	17.5		84.0187	8.13511
47	LAD, mean (mL/min)	SAL	252011			23.7		0.1		0.1		0		0.2	6.3	6.9	7.1	7.2	5.4	7.5	5.2	8.4								37	24.7	37.1	29.7	24.2	9.2	23.5	23.6	19.2	24	21.3	19		84.7733	8.19645
47	LAD, mean (mL/min)	EPO	262011			23.4		-0.1		0		0		-0.5	2.2	3.5	4.2	4.1	2.6	1.2	2.4	4.3	3.3							28.1	28.8	33.7	36.9	37.5	3.1	22	28.2	2.8	47.6	42	12.5		LAD, mean (mL/min)	SEM
			Mean		19.9333	20.975		-0.05		-0.06875		-0.025		0.0375	5.4	5.98125	6.78125	5.95	5.825	5.1625	5	5.93125	6.5	5.18						43.0875	35.4867	37.0533	28.1187	23.3062	10.8733	20.7812	19.24	12.06	22.1933	20.3813	18.8312		20.975	2.89877
			SD		12.4058	11.5951		0.363318		0.721774		0.399166		0.50183	2.93417	2.40727	4.13606	2.44622	2.46887	2.52794	2.12258	2.30151	2.74663	3.22346						19.769	16.9955	25.1697	14.9609	14.3948	10.1185	10.6785	8.13895	7.73755	11.9111	10.5398	14.7459
			SEM		4.13528	2.89877		0.0908295		0.180444		0.0997914		0.125457	0.733542	0.601818	1.03401	0.611555	0.617218	0.631986	0.530644	0.575378	0.828141	1.01935						4.94224	4.38821	6.49879	3.74023	3.5987	2.6126	2.66962	2.10147	1.99783	3.07544	2.63494	3.68647		-0.05	0.0908295
			Median		19.6	20		0		0		0		0	5.4	5.55	6.45	5.35	5.5	4	5.15	5.05	5.7	5.25						37.2	29.2	29.5	27.55	20.6	8.4	20.5	18.9	10.5	21.1	18.8	17.75
			25th Quartile		13.7	13.575		-0.15		-0.125		-0.125		-0.125	3.3	4.175	4.275	4.4	4.1	3.4	3.225	4.225	5	3.375						30.125	24.55	22.9	14.175	12.925	3.65	12.9	13.7	8.25	14.3	12.8	12.225		-0.06875	0.180444
			75th Quartile		24.3	23.825		0.1		0.1		0.025		0.225	6.5	7.025	7.85	6.9	7.3	7.35	5.9	8.05	8.7	6.6						55.025	40.15	36.85	34.65	24.25	10.15	24.225	23.5	15.65	26.45	26.8	19.9
			Min		5.2	7.6		-1.1		-2		-0.8		-0.8	1.4	3.3	2.1	3	2.1	1.2	2.4	3.3	2.7	0.4						16.7	17.5	18.7	12.6	10.7	2	9.9	4.6	0.6	4.4	3.2	3.7		-0.025	0.0997914
			Max		45.4	54.8		0.5		1.7		1.1		1.2	12.4	12.3	20	10.7	10.3	10.2	9.4	11	11.5	11.8						77.7	83.5	118.2	64.5	67.3	31.3	50.9	34.5	29.3	47.6	42	68.8
			n		9	16		16		16		16		16	16	16	16	16	16	16	16	16	11	10						16	15	15	16	16	15	16	15	15	15	16	16		0.0375	0.125457
			%SD		62.2367	55.2805		-726.636		-1049.85		-1596.66		1338.21	54.3364	40.247	60.9925	41.113	42.3841	48.9674	42.4515	38.8032	42.2559	62.2289						45.881	47.8925	67.9283	53.2063	61.7636	93.0584	51.3851	42.3023	64.1588	53.6698	51.7131	78.3054		5.4	0.733542
47.5	LAD, mean (%bl)	EPO	52011		19.6	100		-0.561798		0.561798		-1.1236		1.68539	52.809	50	112.36	25.2809	46.0674	46.0674	47.7528	44.9438	53.3708		53.1835					409.551	0	664.045	362.36	378.09	165.169	126.404	166.854		162.36	141.011	101.124
47.5	LAD, mean (%bl)	SAL	62011		24.3	100		-4.05904		-3.32103		-2.95203		-2.58303	11.0701	14.0221	11.0701	16.6052	17.7122	14.3911	13.2841	17.3432	19.1882	16.2362	15.0923					156.458	128.044	133.948	87.8229	69.3727	37.6384	77.8598	78.5978	38.0074	81.1808	59.0406	88.1919
47.5	LAD, mean (%bl)	SAL	72011		22.5	100		-0.45045		-0.45045		-0.45045		-0.45045	6.30631	16.2162	22.0721	27.9279	26.5766	15.3153	13.5135	18.018	26.5766	1.8018	17.4324					90.5405	94.5946	84.2342	63.5135	57.2072	44.5946	61.2613	61.2613	44.5946	74.3243	54.955	78.8288
47.5	LAD, mean (%bl)	EPO	82011		45.4	100		0.182482		0		0.182482		0.182482	16.0584	10.0365	15.8759	18.7956	16.7883	14.9635	13.5036	14.9635	14.9635	12.0438	14.7993					141.788	103.102	100.365	95.9854	69.708	51.2774	61.8613	62.9562	53.4672	71.7153	61.8613	125.547
47.5	LAD, mean (%bl)	SAL	92011			100		-0.413223		-0.826446		-0.413223		-0.826446	11.5702	23.1405	26.8595	23.5537	21.4876	14.0496	13.6364	20.6612	47.5207	48.7603	25.124					273.554	191.322	121.901	58.6777	97.1074	41.7355	210.331	75.6198	42.1488		80.9917	52.0661
47.5	LAD, mean (%bl)	SAL	112011		28.2	100		1.45773		4.95627		-0.874636		3.49854	36.1516	35.8601	26.8222	28.2799	30.0292	29.7376	27.4052	32.07			30.7945					211.37	243.44	106.706	98.8338	67.3469	91.2536	58.0175		67.0554	61.516	52.4781	57.1429
47.5	LAD, mean (%bl)	EPO	132011		5.5	100		-3.06122		-20.4082		-5.10204		-8.16327	58.1633	85.7143	63.2653	61.2245	92.8571	41.8367	58.1633	52.0408	93.8776	32.6531	63.9796					470.408	248.98	192.857	134.694	109.184	35.7143	103.061	140.816	122.449	115.306	113.265	88.7755
47.5	LAD, mean (%bl)	SAL	172011		5.2	100		2.63158		-2.63158		0		-1.31579	46.0526	57.8947	56.5789	50	46.0526	50	67.1053	43.4211			52.1382					431.579	481.579	292.105	165.789	157.895	78.9474	150	60.5263	7.89474	57.8947	42.1053	48.6842
47.5	LAD, mean (%bl)	EPO	182011			100		0.735294		0.735294		1.47059		0	41.1765	40.4412	61.0294	78.6765	50.7353	53.6765	45.5882	64.7059		52.2059	54.2484	133.361	221.114	212.831	232.125	377.206	214.706	185.294	101.471	92.6471	41.1765	98.5294	107.353	90.4412	147.794	238.971	138.235
47.5	LAD, mean (%bl)	SAL	192011			100		-1.33929		0		0		0	31.6964	27.2321	28.5714	22.3214	25	25.8929	25.8929	26.7857	25.4464	29.4643	26.8304	197.984	150.78			137.5	179.464	117.857	132.143	91.5179	16.9643	117.857	102.679	69.6429	100	106.25	92.8571
47.5	LAD, mean (%bl)	EPO	202011			100		1.21951		-1.21951		-1.21951		3.65854	47.561	40.2439	25.6098	36.5854	25.6098	30.4878	30.4878	41.4634	32.9268	20.7317	33.1707	183.547	188.744	208.832	228.333	203.659	248.78	247.561	207.317	167.073	24.3902	121.951	136.585	35.3659	147.561	158.537	139.024
47.5	LAD, mean (%bl)	EPO	212011			100		-1.69492		0.564972		0		-0.564972	32.2034	35.0282	40.113	38.4181	39.548	35.5932	29.3785	36.7232	31.0734	34.4633	35.2542	239.844	189.424	175.575		211.299	226.554	305.65	219.774	137.853		149.718	132.203	88.7006	210.169	180.226	140.113
47.5	LAD, mean (%bl)	SAL	222011		13.7	100		0.740741		0.740741		8.14815		5.92593	25.1852	31.8519	20.7407	22.963	31.8519	28.8889	27.4074	28.1481			27.1296	122.965	132.771			157.778	210.37	174.815	197.778	96.2963	18.5185	73.3333	73.3333	48.8889	67.4074	69.6296	27.4074
47.5	LAD, mean (%bl)	EPO	232011		15	100		2.61438		1.30719		1.96078		1.30719	33.9869	48.366	50.3268	30.0654	20.2614	18.9542	19.6078	28.7582	31.3725	25.4902	30.719	144.147	127.211	116.553		235.948	114.379		185.621	135.294	54.902	113.725	123.529	68.6275	110.458	85.6209	114.379		84.0187	8.13511
47.5	LAD, mean (%bl)	SAL	252011			100		0.421941		0.421941		0		0.843882	26.5823	29.1139	29.9578	30.3797	22.7848	31.6456	21.9409	35.443			28.481	152.258	110.787	121.823		156.118	104.219	156.54	125.316	102.11	38.8186	99.1561	99.5781	81.0127	101.266	89.8734	80.1688		84.7733	8.19645
47.5	LAD, mean (%bl)	EPO	262011			100		-0.42735		0		0		-2.13675	9.40171	14.9573	17.9487	17.5214	11.1111	5.12821	10.2564	18.3761	14.1026		13.2004	110.209	108.135			120.085	123.077	144.017	157.692	160.256	13.2479	94.0171	120.513	11.9658	203.419	179.487	53.4188		LAD, mean (%bl)	SEM
			Mean		19.9333	100		-0.125227		-1.22306		-0.0233428		0.0663281	30.3734	35.0074	38.0751	33.0374	32.7796	28.5393	29.0578	32.7416	35.4926	27.385		160.539	153.621	167.123	230.229	236.553	182.038	201.86	149.674	124.31	50.2898	107.318	102.827	58.0175	114.158	107.144	89.1228		100	0
			SD		12.4058	0		1.82222		5.42256		2.721		3.12814	16.282	19.3579	25.7216	17.0321	19.707	14.277	17.1245	14.0273	22.8942	15.6956		43.4933	41.6013	46.124	2.68143	120.81	106.588	144.509	75.6515	76.1702	38.3353	39.9511	33.404	30.5718	49.811	57.1189	35.5215
			SEM		4.13528	0		0.455555		1.35564		0.680251		0.782034	4.0705	4.83948	6.4304	4.25802	4.92675	3.56926	4.28113	3.50683	6.90285	4.96338		15.3772	14.7083	20.6273	1.89606	30.2024	26.647	37.3121	18.9129	19.0425	9.89813	9.98777	8.62487	7.89361	12.8611	14.2797	8.88038		-0.125227	0.455555
			Median		19.6	100		-0.115371		0		0		0	31.9499	33.4401	27.7155	28.1039	26.0932	29.3132	26.6491	30.4141	31.0734	27.4772		148.202	141.776	175.575	230.229	207.479	185.393	156.54	133.418	99.6086	41.1765	101.109	102.679	53.4672	101.266	87.7472	88.4837
			25th Quartile		13.7	100		-0.75617		-0.924713		-0.936876		-0.948782	14.9364	21.4094	21.7392	22.8026	21.1811	15.2274	13.6057	20.0899	22.3173	17.36		130.762	123.105	121.823	229.281	152.536	111.839	119.879	98.1217	86.0654	30.0523	76.7282	74.4766	40.0781	73.0198	61.1561	56.2118		-1.22306	1.35564
			75th Quartile		24.3	100		0.860434		0.607552		0.0456204		1.40174	42.3955	42.4224	51.8898	37.0435	41.1742	37.1541	34.2629	41.9528	40.2237	34.0107		187.157	188.914	208.832	231.177	299.467	230.775	220.209	188.66	142.864	53.0897	123.065	127.866	75.3278	147.678	145.393	117.171
			Min		5.2	100		-4.05904		-20.4082		-5.10204		-8.16327	6.30631	10.0365	11.0701	16.6052	11.1111	5.12821	10.2564	14.9635	14.1026	1.8018		110.209	108.135	116.553	228.333	90.5405	0	84.2342	58.6777	57.2072	13.2479	58.0175	60.5263	7.89474	57.8947	42.1053	27.4074		-0.0233428	0.680251
			Max		45.4	100		2.63158		4.95627		8.14815		5.92593	58.1633	85.7143	112.36	78.6765	92.8571	53.6765	67.1053	64.7059	93.8776	52.2059		239.844	221.114	212.831	232.125	470.408	481.579	664.045	362.36	378.09	165.169	210.331	166.854	122.449	210.169	238.971	140.113
			n		9	16		16		16		16		16	16	16	16	16	16	16	16	16	11	10		8	8	5	2	16	16	15	16	16	15	16	15	15	15	16	16		0.0663281	0.782034
			%SD		62.2367	0		-1455.13		-443.36		-11656.7		4716.16	53.6061	55.2966	67.555	51.5539	60.1197	50.0259	58.9327	42.8426	64.504	57.3145		27.092	27.0805	27.5989	1.16468	51.071	58.5526	71.5889	50.5441	61.2744	76.2287	37.2269	32.4856	52.6942	43.6333	53.3105	39.8569		30.3734	4.0705
48	LAD, min (mL/min)	EPO	52011		-2.2	-8.2																								-72.9		37.1	15	6	-39	-52	-35		-33	-39	-69		35.0074	4.83948
48	LAD, min (mL/min)	SAL	62011		-10.3	-0.3																								7.7	-0.3	9.9	5	-7.8	-20.3	-11.9	-3.6	-19.3	-7.8	-11.1	-4.4		38.0751	6.4304
48	LAD, min (mL/min)	SAL	72011		-19.5	-21.2																								-32.4	-25.3	-50.6	-55.6	-39.8	-49.2	-47.5	-42.5	-53.9	-46.4	-46.6	-35		33.0374	4.25802
48	LAD, min (mL/min)	EPO	82011		-3.4	9.7																								4.2	-62.5	-62.2	-45.7	-37.1	-68.5	-28.2	-42.2	-61.1	-29.7	5.9	21.7		32.7796	4.92675
48	LAD, min (mL/min)	SAL	92011			-15.8																								7	-71.7	-64.2	-7.4	-33.5	-53.8	37.1	-38.1	-53.1		-55	-63.9		28.5393	3.56926
48	LAD, min (mL/min)	SAL	112011		-45.2	-24.1																								10.1	4.2	-19.8	-19.8	-44.5	-32.8	-34.8		-38.5	-21.3	-24.1	-22.3		29.0578	4.28113
48	LAD, min (mL/min)	EPO	132011		-27.8	-23.5																								13.6	-11.8	-14.4	-21.8	-35.9	-41.2	-26.9	-14.5	-17.4	-18.1	-23.2	-25.2		32.7416	3.50683
48	LAD, min (mL/min)	SAL	172011		-6.7	-5.5																								3.7	14.4	2.1	-4.1	-3.8	-29.6	-7.9	-9.4	-24.5	-9	-11.1	-16.8		35.4926	6.90285
48	LAD, min (mL/min)	EPO	182011			-5.9																								-2.5	-59	-27.9	-26.4	-28.4	-42.1	-17.8	-18.2	-37.6	-32.9	-5	-41.2		27.385	4.96338
48	LAD, min (mL/min)	SAL	192011			-13.3																								-41.3	-23.7	-7.1	-18.3	-19.9	-58.5	-48.2	-50.4	-66.7	-35	-23.5	-36.9		160.539	15.3772
48	LAD, min (mL/min)	EPO	202011			-4.7																								-15.3	2.7	0	-2.2	-4.3	-21.9	-9.7	-15.5	-25.3	-11.3	-12.1	-17.9		153.621	14.7083
48	LAD, min (mL/min)	EPO	212011			-14.1																								-25.4	-19.9	-2.9	-1.8	-15		-23.7	-22.4	-30.4	-39.9	-45	-9.4		167.123	20.6273
48	LAD, min (mL/min)	SAL	222011		-15	-16.9																								-17.8	-6.4	-26.7	5.9	-6.4	-32	-8.6	-11.5	-24.9	-15.3	-5.6	-22.1		230.229	1.89606
48	LAD, min (mL/min)	EPO	232011		-24.3	-21.8																								3.7	-21.2		-18.3	-21.1	-29.8	-21.5	-26.8	-21.3	-23.6	-11.5	-8.8		236.553	30.2024
48	LAD, min (mL/min)	SAL	252011			-44.71																								-27.101	-36.45	-38.235	-32.017	-27.311	-71.113	-26.387	-32.605	-62.185	-21.681	-16.555	-40.336		182.038	26.647
48	LAD, min (mL/min)	EPO	262011			-9.2																								-8.4	-17.65	5.63	9.87	10.25	-35.97	-4.12	0.59	-42.35	14.37	1.89	-33.5		LAD, min (mL/min)	SEM
			Mean		-17.1556	-13.7194																								-12.0688	-22.3067	-17.287	-13.6029	-19.2851	-41.7189	-20.7567	-24.141	-38.569	-22.0407	-20.0978	-26.5648		-13.7194	3.08852
			SD		13.8301	12.3541																								23.3624	25.585	28.2719	19.9001	16.9226	15.6299	21.4825	15.4937	17.0364	15.248	17.9722	22.3099
			SEM		4.61005	3.08852																								5.84059	6.60601	7.29977	4.97502	4.23064	4.03562	5.37062	4.00047	4.39879	3.93701	4.49305	5.57747
			Median		-15	-13.7																								-5.45	-19.9	-14.4	-12.85	-20.5	-39	-22.6	-22.4	-37.6	-21.681	-14.3275	-23.75
			25th Quartile		-24.3	-21.35																								-25.8252	-30.875	-33.0675	-22.95	-34.1	-51.5	-29.85	-36.55	-53.5	-32.95	-27.825	-37.759
			75th Quartile		-6.7	-5.8																								4.9	-3.35	1.05	-0.1	-5.875	-30.9	-9.425	-13	-24.7	-13.3	-9.725	-14.95
			Min		-45.2	-44.71																								-72.9	-71.7	-64.2	-55.6	-44.5	-71.113	-52	-50.4	-66.7	-46.4	-55	-69
			Max		-2.2	9.7																								13.6	14.4	37.1	15	10.25	-20.3	37.1	0.59	-17.4	14.37	5.9	21.7
			n		9	16																								16	15	15	16	16	15	16	15	15	15	16	16
			%SD		-80.6161	-90.0483																								-193.576	-114.696	-163.544	-146.293	-87.7497	-37.4648	-103.497	-64.1802	-44.1713	-69.1808	-89.4236	-83.9831
49	Long-axis base-lateral wall, d (mm)	EPO	52011		0.7	0.86		0.85		0.83		0.88		0.76	0.85		1	0.91	0.95	0.9	1.09	1.14		1.1						1.16	1.43	1.23	1.16	1.23			1.12			1.1
49	Long-axis base-lateral wall, d (mm)	SAL	62011		0.83	0.86		0.8		0.82		0.8		0.97	0.89	0.81		1.07	1.07	1.1	1.16	1.09	1.09	1.07						1.08	1.09	1.14	1.15	1.37	1.4		1.44	1.41		1.42	1.39
49	Long-axis base-lateral wall, d (mm)	SAL	72011		0.78	0.82		0.77		0.73		0.71		0.72	0.82	0.83	0.89	1.1	1	0.98	1.02	1.06	1.04	1						1.24	1.35	1.37	1.36	1.26	1.26	1.27	1.3	1.27	1.29	1.35	1.3
49	Long-axis base-lateral wall, d (mm)	EPO	82011		0.89	0.85		1.02		1		0.89		0.83		0.87		1	1	1.17	1.22	1.27	1.34	1.18						1.25	1.3	1.3	1.1	1.08	0.97	0.98	1.03	1.03	1.01	1	0.95
49	Long-axis base-lateral wall, d (mm)	SAL	92011		0.76	0.73		0.84		0.92		0.93		1.02	1.01	1.03	0.95	0.97	0.93	1.02	1.06	1.05	1.01	0.97						0.95	0.95	0.9	0.89	0.82	0.89	1	1.03	1.1	1.07	1	1.04
49	Long-axis base-lateral wall, d (mm)	SAL	112011		0.97	0.87		0.89		0.9				0.84	0.87	0.92	1.2	1.21	1.3	1.26	1.25	1.12	1.09	1.2						1.1	1.2	1.36	1.3	1.29	1.3	1.32	1.33		1.28	1.2	1.23
49	Long-axis base-lateral wall, d (mm)	EPO	132011		0.63	0.64		0.46		0.5		0.51		0.56	0.6	0.78	0.71	0.75	0.8	0.81	0.82	0.8	0.74	0.73						0.71	0.66	0.67	0.78	0.75	0.7	0.63	0.65	0.62	0.6	0.64	0.66
49	Long-axis base-lateral wall, d (mm)	SAL	172011		0.9	0.9		0.9		0.85		0.82		0.95	0.89	0.93	1.08	1.26	1.1	1.07	1	1.24	1.28	1.21						1.06	1.05	1.08	1.13	1.02	1.05	1.06	0.97	1.04	1.06	1.05	1.04
49	Long-axis base-lateral wall, d (mm)	EPO	182011			0.89		0.96		0.75		0.82		0.66	0.69	0.79	0.86	0.81	0.83	1.08	1.05	1.07	1.02								1.17	1.2	1.14	1.16	1.3	1.28	1.23	1.25	1.24	1.13	1.1
49	Long-axis base-lateral wall, d (mm)	SAL	192011			0.76		0.78		0.77		0.64		0.78	0.86	0.92	1.05	1.1	1.08	1.02	0.99	1.1	1.12	1.17						1.04	1.24	0.99	1.09	1.04	1.26	1.21	1.19	1.04	1.16	1	1.04
49	Long-axis base-lateral wall, d (mm)	EPO	202011			0.77		0.8		0.62		0.65		0.8	0.85	1.3	1.1	1.08	1.2	1.24	1.3	1	1.09	1						1.5	1.68	1.7	1.68	1.69	1.68	1.57	1.7	1.63	1.69	1.54	1.7
49	Long-axis base-lateral wall, d (mm)	EPO	212011			0.84		0.95		1.1		1.09		0.9	0.86	0.8	0.81	0.9	0.92	1	1	1.14	1.1	1.1						1.46	1.53	1.52	1.56	1.55	1.53	1.59	1.66	1.52		1.68	1.63
49	Long-axis base-lateral wall, d (mm)	SAL	222011			0.8		0.8		0.82		0.85		0.78	0.79	0.72	0.88	1	1.07	1.08	1.08	1.06	1.11	1.12						1.03	1.1	0.94	1.05	0.9	1.28	0.92	1.05	0.96	0.97	0.92	0.92
49	Long-axis base-lateral wall, d (mm)	EPO	232011			1.07		1		0.93		0.85		0.78	0.93	0.86	0.97	1.04	1.07	1.1	1.18	1	1.17	1.23						1.34	1.35	1.5	1.4	1.35	1.28		1.4		1.24	1.28	1.22		-12.0688	5.84059
49	Long-axis base-lateral wall, d (mm)	SAL	252011			0.74		0.85		0.82		0.85		0.86	0.78	0.86	0.91	1	1.05	1.08	1	1.07	1.06	1.01						1.59	1.63	1.64	1.7	1.59	1.6	1.5	1.64	1.7	1.7	1.57	1.62		-22.3067	6.60601
49	Long-axis base-lateral wall, d (mm)	EPO	262011			0.66		0.68		0.7		0.68		0.57	0.67	0.65	0.82	0.9	0.91	0.9	0.89	0.86	1.04	0.9						0.98	0.97	0.99	0.88	1	0.86	0.92	0.8	0.89	0.87	1	1		Long-axis base-lateral wall, d (mm)	SEM
			Mean		0.8075	0.81625		0.834375		0.81625		0.798		0.79875	0.824	0.871333	0.945	1.00625	1.0175	1.05062	1.06938	1.06688	1.08667	1.066						1.166	1.23125	1.22062	1.21062	1.19375	1.224	1.17308	1.22125	1.18923	1.16769	1.18	1.18933		0.81625	0.0257856
			SD		0.112345	0.103142		0.135054		0.144309		0.141027		0.130429	0.105411	0.149946	0.132069	0.134555	0.12897	0.119581	0.128451	0.118249	0.132539	0.135267						0.234088	0.267155	0.287436	0.272751	0.274345	0.281293	0.286513	0.302828	0.311915	0.301418	0.276068	0.294751
			SEM		0.03972	0.0257856		0.0337635		0.0360772		0.036413		0.0326072	0.0272169	0.0387159	0.035297	0.0336387	0.0322426	0.0298952	0.0321127	0.0295623	0.0342215	0.0349258						0.0604412	0.0667887	0.0718591	0.0681877	0.0685862	0.0726295	0.0794644	0.0757071	0.0865097	0.0835982	0.0690169	0.0761044		0.834375	0.0337635
			Median		0.805	0.83		0.845		0.82		0.82		0.79	0.85	0.86	0.93	1	1.025	1.075	1.055	1.07	1.09	1.1						1.1	1.22	1.215	1.145	1.195	1.28	1.21	1.21	1.1	1.16	1.115	1.1
			25th Quartile		0.745	0.755		0.795		0.745		0.695		0.75	0.785	0.795	0.865	0.9075	0.9275	0.995	1	1.0375	1.04	1						1.035	1.08	0.99	1.08	1.015	1.01	0.98	1.03	1.03	1.01	1	1.02		0.81625	0.0360772
			75th Quartile		0.8925	0.8625		0.9125		0.905		0.865		0.87	0.88	0.92	1.0375	1.085	1.0725	1.1	1.165	1.125	1.115	1.175						1.295	1.37	1.4025	1.37	1.355	1.35	1.32	1.41	1.41	1.28	1.3675	1.345
			Min		0.63	0.64		0.46		0.5		0.51		0.56	0.6	0.65	0.71	0.75	0.8	0.81	0.82	0.8	0.74	0.73						0.71	0.66	0.67	0.78	0.75	0.7	0.63	0.65	0.62	0.6	0.64	0.66		0.798	0.036413
			Max		0.97	1.07		1.02		1.1		1.09		1.02	1.01	1.3	1.2	1.26	1.3	1.26	1.3	1.27	1.34	1.23						1.59	1.68	1.7	1.7	1.69	1.68	1.59	1.7	1.7	1.7	1.68	1.7
			n		8	16		16		16		15		16	15	15	14	16	16	16	16	16	15	15						15	16	16	16	16	15	13	16	13	13	16	15		0.79875	0.0326072
			%SD		13.9127	12.6361		16.1862		17.6795		17.6725		16.3291	12.7926	17.2088	13.9756	13.3719	12.6752	11.3819	12.0118	11.0837	12.1969	12.6892						20.0761	21.6978	23.5483	22.5297	22.9818	22.9814	24.4241	24.7966	26.2283	25.8131	23.3956	24.7829		0.824	0.0272169
50	Long-axis apical-lateral wall, d (mm)	EPO	52011		0.7	0.71		0.72		0.66		0.67		0.6	0.7		0.89	0.9	0.9	0.77	0.82	0.9		0.75						0.89	0.98	0.86	0.95	0.8			0.88			0.9			0.871333	0.0387159
50	Long-axis apical-lateral wall, d (mm)	SAL	62011		0.72	0.69		0.69		0.63		0.7		0.7215	0.74	0.67		0.75	0.77	0.76	0.99	0.89	0.83	0.84						0.87	0.89	0.94	0.89	1.02	0.97		0.93	0.97		1.02	1		0.945	0.035297
50	Long-axis apical-lateral wall, d (mm)	SAL	72011		0.65	0.67		0.56		0.57		0.6		0.7	0.8	0.76	0.84	0.8	0.81	0.78	0.8	0.84	0.82	0.79						1.05	1	1.03	0.99	0.94	0.97	0.91	1.06	0.96	0.94	0.95	0.92		1.00625	0.0336387
50	Long-axis apical-lateral wall, d (mm)	EPO	82011		0.88	0.87		0.84		0.78		0.77		0.79		0.87		0.92	0.97	1.04	0.92	0.97	1.3	1.08						0.98	1	0.97	1	0.95	0.9	0.93	1	0.95	0.89	0.93	0.89		1.0175	0.0322426
50	Long-axis apical-lateral wall, d (mm)	SAL	92011		0.84	0.77		0.83		0.85		0.74		0.86	0.88	0.9	0.86	0.84	0.77	0.89	0.88	0.9	0.79	0.84						0.75	0.8	0.77	0.75	0.62	0.73	0.82	0.81	0.93	0.85	0.8	0.82		1.05062	0.0298952
50	Long-axis apical-lateral wall, d (mm)	SAL	112011		0.8	0.84		0.71		0.7				0.73	0.75	0.82	0.87	0.84	1.03	1.07	0.98	0.89	0.92	0.93						0.92	1.1	1.13	1.17	1.13	1.14	1.17	1.13		1.1	1.11	1.06		1.06938	0.0321127
50	Long-axis apical-lateral wall, d (mm)	EPO	132011		0.46	0.5		0.44		0.44		0.47		0.51	0.52	0.57	0.56	0.55	0.57	0.56	0.57	0.57	0.58	0.54						0.53	0.53	0.52	0.6	0.6	0.6	0.53	0.56	0.5	0.4	0.55	0.53		1.06688	0.0295623
50	Long-axis apical-lateral wall, d (mm)	SAL	172011		0.76	0.75		0.82		0.76		0.8		0.76	0.84	0.9	1	1.15	1	0.95	0.92	1.07	1.1	0.94						0.75	0.9	0.95	0.85	0.86	0.9	0.95	0.87	0.96	0.98	0.86	0.84		1.08667	0.0342215
50	Long-axis apical-lateral wall, d (mm)	EPO	182011			0.78		0.82		0.64		0.69		0.62	0.54	0.76	0.79	0.72	0.9	1.04	1.02	1	1								0.95	1	0.9	0.95	1	1.05	1.02	0.92	0.9	0.87	0.83		1.066	0.0349258
50	Long-axis apical-lateral wall, d (mm)	SAL	192011			0.7		0.65		0.63		0.65		0.56	0.65	0.72	0.79	0.9	0.98	0.85	0.79	0.79	0.96	1.18						0.87	1	0.8	0.89	0.84	1.1	1.06	0.96	0.8	0.94	0.84	0.8
50	Long-axis apical-lateral wall, d (mm)	EPO	202011			0.95		0.8		0.77		0.71		0.69	0.77	1.2	0.9	0.96	0.93	1	1	0.87	0.85	0.9						1.3	1.65	1.15	1.3	1.35	1.45	1.3	1.38	1.2	1.28	1.19	1.3
50	Long-axis apical-lateral wall, d (mm)	EPO	212011			0.72		0.95		0.9		0.85		0.6	0.66	0.7	0.7	0.74	0.79	0.82	0.84	0.9	0.88	0.92						1.4	1.4	1.35	1.31	1.35	1.34	1.25	1.54	1.33		1.5	1.6
50	Long-axis apical-lateral wall, d (mm)	SAL	222011			0.76		0.63		0.56		0.6		0.61	0.63	0.6	0.76	0.74	0.82	0.86	0.85	0.82	0.9	0.96						0.92	0.92	0.8	0.72	0.75	0.84	0.8	0.82	0.75	0.75	0.73	0.75
50	Long-axis apical-lateral wall, d (mm)	EPO	232011			0.8		0.72		0.74		0.73		0.66	0.67	0.62	0.75	0.72	0.78	0.92	0.8	0.78	0.78	0.84						0.87	0.9	1.08	1.12	1.14	1		1.02		0.95	0.9	0.82		1.166	0.0604412
50	Long-axis apical-lateral wall, d (mm)	SAL	252011			0.61		0.69		0.65		0.7		0.73	0.86	0.85	0.87	0.82	0.8	0.85	0.8	0.8	0.76	0.75						1.3	1.3	1.25	1.4	1.45	1.44	1.34	1.27	1.38	1.35	1.4	1.4		1.23125	0.0667887
50	Long-axis apical-lateral wall, d (mm)	EPO	262011			0.65		0.53		0.58		0.65		0.68	0.65	0.73	0.77	0.7	0.76	0.77	0.76	0.8	0.69	0.76						0.8	0.78	0.84	0.76	0.85	0.8	0.73	0.7	0.73	0.75	0.8	0.8		Long-axis apical-lateral wall, d (mm)	SEM
			Mean		0.72625	0.735625		0.7125		0.67875		0.688667		0.676344	0.710667	0.778	0.810714	0.815625	0.84875	0.870625	0.85875	0.861875	0.877333	0.868						0.946667	1.00625	0.965	0.975	0.975	1.012	0.987692	0.996875	0.952308	0.929231	0.959375	0.957333		0.735625	0.0266297
			SD		0.131251	0.106519		0.131631		0.117693		0.091407		0.0905201	0.108658	0.157489	0.105354	0.13594	0.118427	0.132588	0.114302	0.111667	0.171775	0.150959						0.233258	0.262371	0.204548	0.230536	0.252666	0.247767	0.238543	0.247648	0.242733	0.239007	0.241812	0.278708
			SEM		0.0464042	0.0266297		0.0329077		0.0294233		0.0236012		0.02263	0.0280555	0.0406635	0.028157	0.0339849	0.0296068	0.033147	0.0285756	0.0279168	0.0443521	0.0389774						0.0602271	0.0655927	0.0511371	0.0576339	0.0631664	0.0639732	0.0661598	0.061912	0.067322	0.0662886	0.0604529	0.0719621		0.7125	0.0329077
			Median		0.74	0.735		0.715		0.655		0.7		0.685	0.7	0.76	0.815	0.81	0.815	0.855	0.845	0.88	0.85	0.84						0.89	0.965	0.96	0.925	0.945	0.97	0.95	0.98	0.95	0.94	0.9	0.84
			25th Quartile		0.6875	0.685		0.645		0.6175		0.65		0.6075	0.65	0.685	0.7625	0.735	0.7775	0.7775	0.8	0.8	0.785	0.775						0.835	0.8975	0.83	0.8275	0.83	0.87	0.82	0.8575	0.8	0.85	0.83	0.81		0.67875	0.0294233
			75th Quartile		0.81	0.785		0.82		0.7625		0.735		0.73	0.785	0.86	0.87	0.9	0.94	0.9625	0.935	0.9	0.94	0.935						1.015	1.025	1.0925	1.1325	1.1325	1.12	1.17	1.0775	0.97	0.98	1.0425	1.03
			Min		0.46	0.5		0.44		0.44		0.47		0.51	0.52	0.57	0.56	0.55	0.57	0.56	0.57	0.57	0.58	0.54						0.53	0.53	0.52	0.6	0.6	0.6	0.53	0.56	0.5	0.4	0.55	0.53		0.688667	0.0236012
			Max		0.88	0.95		0.95		0.9		0.85		0.86	0.88	1.2	1	1.15	1.03	1.07	1.02	1.07	1.3	1.18						1.4	1.65	1.35	1.4	1.45	1.45	1.34	1.54	1.38	1.35	1.5	1.6
			n		8	16		16		16		15		16	15	15	14	16	16	16	16	16	15	15						15	16	16	16	16	15	13	16	13	13	16	15		0.676344	0.02263
			%SD		18.0724	14.48		18.4745		17.3397		13.273		13.3837	15.2897	20.2428	12.9952	16.6669	13.9531	15.2291	13.3103	12.9563	19.5792	17.3916						24.64	26.0741	21.1967	23.6447	25.9144	24.4829	24.1515	24.8424	25.4889	25.721	25.2051	29.1129		0.710667	0.0280555
51	Long-axis area, d (cm2)	EPO	52011		17.44	17.89		14.92		16.5		15.84		16.1	15.8		13.56		12.8	15.1	13.9	15.1		13.98						15.17	12.79	15.99	16	16.26			17.48			16.48			0.778	0.0406635
51	Long-axis area, d (cm2)	SAL	62011		16.57	16.44		14		15.4		15.2		15	16.6	15.1		12.24	13	13.64	13.44	12.54	12.54	12.45						17.34	17.1	15.08	17.23	13.3	14.29			14.67		13.58	14.7		0.810714	0.028157
51	Long-axis area, d (cm2)	SAL	72011		21.77	20.9		19.6		20.46		18.87		17.6	16.3	15.59	14.99	12.57	14.14	15.3	13.64	14.48	15.7	15.4						13.49	15.59	13.67	15.2	16.29	16.67	15.4	13.78	15.87	15.6	15.4	14.73		0.815625	0.0339849
51	Long-axis area, d (cm2)	EPO	82011		17.63	22.47		17.5		20.8		19.5		16.65		16.42		15.2	16.6	13.89	15.8	15.2	12.9	14.6						14.09	14.4	14.28	20.1	21	20.4	19.39	19	18.23	19.9	17.08	18.57		0.84875	0.0296068
51	Long-axis area, d (cm2)	SAL	92011		22.09	20.68		18.7		19		19.05		20.5	16.5	18.25	19.7	21.64	20.2	21	21.7	20.7	19.7	21						20.01	22.6	24.5	25.4	24.6	22.9	19.46	23.08	22.5	23.63	20.18	20.2		0.870625	0.033147
51	Long-axis area, d (cm2)	SAL	112011		14.52	15.2		14.3		17				15.1	13.45	14.5	13.8	14	13.7	13.7	13.5	15	13.3	13						15.7	15.57	14.18	14.5	14.59	14.49	14.67	15.1		15.1	13.93	14.8		0.85875	0.0285756
51	Long-axis area, d (cm2)	EPO	132011		18.7	20.2		21.2		25.2		27.6		23.4	18.2	14	17.1	13.9	13.8	15.8	15.6	17.2	18.72	19.6						20.3	19	18.6	20.2	18.5	16.54	17.23	17.29	16.88	18.2	17	18.4		0.861875	0.0279168
51	Long-axis area, d (cm2)	SAL	172011		16.6	15.54		14.24		16.7		15.4		15.58	15.25	15.6	13.57	11.37	13.25	12.92	13.86	11.87	12.1	10.6						16.17	15.85	16	17.5	14.9		14.77	14.5	12.32	12.11	12.65	13.3		0.877333	0.0443521
51	Long-axis area, d (cm2)	EPO	182011			17.01		18.17		20		20.1		18.52	19.58	17.19	16.5	17.6	16.97	15	14.2	13.4	15.84								13	12.52	14.7	14		13.68	13.47	13.6	15.17	16.23	14.97		0.868	0.0389774
51	Long-axis area, d (cm2)	SAL	192011			19.76		20.1		18.6		20		21.1	21.3	16.4	15.1	17.1	15.8	16	16.9	17.1	14.6	13.8						15.4	15.36	19.27	20.4	19.6		14.88	15.2	15.53	15.57	17.28	16.38
51	Long-axis area, d (cm2)	EPO	202011			20.4		17.7		18.3		18.8		19.35	19.2	15.3	18.7	19.7	18.3	19.3	17.9	19.1	18.3	18.69						13.6	11.97	14.57	14.2	12.78	13.7	13.2	12.39	14.2	13.58	13.3	12.71
51	Long-axis area, d (cm2)	EPO	212011			16.2		19.5		16.7		18		18.1	19.3	19.3	19.5	18.5	18.2	16.9	16.6	16.2	16.5	17.7						10.2	9.57	12.49	13.73	11.25	9.04	11.65	9.6	11		8.45	9.4
51	Long-axis area, d (cm2)	SAL	222011			15.58		16.9		17.2		16.2		14.7	16.8	16.9	14.9	13.7	14.6	13.8	13.7	13.2	13.5	12.4						15.23	15.12	15.05	18.92	17.41		16.2	14.49	15.4	12.88	13.93	15.6
51	Long-axis area, d (cm2)	EPO	232011			14.64		16.6		17.04		17.7		17.6	17.6	16.6	16.8	15.7	16.5	14.3	13.5	13.7	15.4	15.5						13.4	11.5	12.23	12.02	13.3	11.07		10.7		9.7	14.04	12.73		0.946667	0.0602271
51	Long-axis area, d (cm2)	SAL	252011			19.37		18.69		17.9		18.7		18.7	19	18.5	18.2	16.24	16.8	16.8	15.9	15.9	15.7	15.7						13.27	14.26	14.53	15.85	15.27	14.63	16	15.76	13	13.06	14	13.69		1.00625	0.0655927
51	Long-axis area, d (cm2)	EPO	262011			20		18.45		18.39		17.33		17.85	18.38	17.82	15.69	18.5	17.8	17.12	16.4	16.98	15.82	16.7						18.7	17.8	19.5	22.43	20.89	16.56	21.3	21.86	15.21	16.2	15.1	13.39		Long-axis area, d (cm2)	SEM
			Mean		18.165	18.2675		17.5356		18.4494		18.5527		17.8656	17.5507	16.498	16.2936	15.864	15.7788	15.6606	15.4087	15.4794	15.3747	15.408						15.4713	15.0925	15.7788	17.3987	16.4962	15.4809	15.9869	15.58	15.2623	15.4385	14.9144	14.9047		18.2675	0.61815
			SD		2.61258	2.4726		2.22158		2.35321		2.97936		2.41185	2.00851	1.52586	2.12672	2.96791	2.23323	2.1851	2.22395	2.37631	2.29366	2.91084						2.73581	3.1424	3.24004	3.59013	3.61039	3.87528	2.74083	3.7237	2.89333	3.59523	2.60328	2.70756
			SEM		0.923686	0.61815		0.555395		0.588304		0.769268		0.602963	0.518594	0.393975	0.568389	0.766312	0.558308	0.546274	0.555989	0.594077	0.592221	0.751576						0.706383	0.7856	0.810009	0.897534	0.902597	1.16844	0.760168	0.961456	0.802464	0.997137	0.65082	0.699088		17.5356	0.555395
			Median		17.535	18.63		17.935		18.1		18.7		17.725	17.6	16.42	16.095	15.7	16.15	15.2	14.9	15.15	15.7	15.4						15.23	15.24	14.81	16.615	15.765	14.63	15.4	15.1	15.21	15.17	14.57	14.73
			25th Quartile		16.5925	16.045		16.18		16.925		16.765		15.97	16.4	15.445	14.9225	13.8	13.775	13.8675	13.685	13.625	13.4	13.4						13.545	12.9475	14.0525	14.65	13.825	13.995	14.67	13.625	13.6	13.06	13.8425	13.345		18.4494	0.588304
			75th Quartile		19.4675	20.25		18.9		19.25		19.275		18.8625	19.1	17.505	17.925	18.05	17.1775	16.825	16.45	17.01	16.17	17.2						16.755	16.1625	16.65	20.125	18.775	16.615	17.23	17.385	15.87	16.2	16.61	15.99
			Min		14.52	14.64		14		15.4		15.2		14.7	13.45	14	13.56	11.37	12.8	12.92	13.44	11.87	12.1	10.6						10.2	9.57	12.23	12.02	11.25	9.04	11.65	9.6	11	9.7	8.45	9.4		18.5527	0.769268
			Max		22.09	22.47		21.2		25.2		27.6		23.4	21.3	19.3	19.7	21.64	20.2	21	21.7	20.7	19.7	21						20.3	22.6	24.5	25.4	24.6	22.9	21.3	23.08	22.5	23.63	20.18	20.2
			n		8	16		16		16		15		16	15	15	14	15	16	16	16	16	15	15						15	16	16	16	16	11	13	15	13	13	16	15		17.8656	0.602963
			%SD		14.3825	13.5355		12.6689		12.755		16.0589		13.5	11.444	9.24875	13.0525	18.7085	14.1534	13.9528	14.4331	15.3514	14.9184	18.8918						17.6831	20.8209	20.5342	20.6344	21.8861	25.0326	17.1442	23.9005	18.9573	23.2875	17.4548	18.1658		17.5507	0.518594
52	Long-axis area, s (cm2)	EPO	52011		9.83	12.3																								11.04	10.48	10.9	11.4	12.94			13.67			13.15			16.498	0.393975
52	Long-axis area, s (cm2)	SAL	62011		11.1	10.44																								15.27	14.28	12.33	14.27	10.3	13.3			12		10.9	13.7		16.2936	0.568389
52	Long-axis area, s (cm2)	SAL	72011		14.59	14																								11.16	12.81	10.34	13.4	15.1	14.26	12.48	11.5	12.93	11.66	11.97	12		15.864	0.766312
52	Long-axis area, s (cm2)	EPO	82011		13.7	17.35																								12.5	10.5	10.02	16.9	19	17.86	17.3	17.39	15.99	16.2	15.7	13.74		15.7788	0.558308
52	Long-axis area, s (cm2)	SAL	92011		15.68	15.58																								15.46		20.24	24.08	22.68	19.87	VF	21.57	20.9	21	18.21	17.9		15.6606	0.546274
52	Long-axis area, s (cm2)	SAL	112011		8.24	9																								9	12.2	10.88	11.77	10.7	10	12.4	11.96		11	11.3	11.5		15.4087	0.555989
52	Long-axis area, s (cm2)	EPO	132011		12.08	13.7																								17.7	16.05	16.03	16.3	16.35	13.26	13.48	12.2	12.05	14.4	13.36	13.92		15.4794	0.594077
52	Long-axis area, s (cm2)	SAL	172011		11.2	11.18																								11.2	15.31	15	15.8	13		12.4	13.34	10.8	10.7	11.3	11.3		15.3747	0.592221
52	Long-axis area, s (cm2)	EPO	182011			13.37																									10.4	9.8	13.45	12.3		11.2	10.56	10.81	12.8	13.9	12.5		15.408	0.751576
52	Long-axis area, s (cm2)	SAL	192011			14.73																								12.5	13.47	19	22	18.5		11.6	13.2	12.1	12.89	14.08	13.3
52	Long-axis area, s (cm2)	EPO	202011			13.26																								12.3	11.1	12.8	13.5	11.3		12.1	11.4		11.8	10.35	10.2
52	Long-axis area, s (cm2)	EPO	212011			11.3																								8	8.28	11.1	12.1	9.83	7.9	9.9	8.46
52	Long-axis area, s (cm2)	SAL	222011			10.97																								12.1	12.47	14.1	18.04	15.61		14.25	12.62	13.2	10.2	11.2	13.1
52	Long-axis area, s (cm2)	EPO	232011			10.05																								10.91	9.4	9	10.38	11.02	8.93		8.2		6.44	na	8.7		15.4713	0.706383
52	Long-axis area, s (cm2)	SAL	252011			14.96																								10.5	10.9	12.49	12.97	13.73	12	14.4	13.8	11.85	11.68	12.03	12		15.0925	0.7856
52	Long-axis area, s (cm2)	EPO	262011			15.48																								16	15.7	19	20.4	20.1	14.49	20.02	20.12	12.9	15.1	13.96	11.59		Long-axis area, s (cm2)	SEM
			Mean		12.0525	12.9794																								12.376	12.2233	13.3144	15.4225	14.5288	13.187	13.4608	13.3327	13.23	12.7592	12.9579	12.5321		12.9794	0.585665
			SD		2.49059	2.34266																								2.67714	2.36516	3.5841	3.98284	3.88055	3.75658	2.78935	3.77281	2.90679	3.47671	2.1468	2.12381
			SEM		0.880557	0.585665																								0.691235	0.610681	0.896025	0.995711	0.970137	1.18793	0.773627	0.974135	0.87643	0.964266	0.554301	0.567613
			Median		11.64	13.315																								12.1	12.2	12.41	13.885	13.365	13.28	12.44	12.62	12.1	11.8	12.59	12.25
			25th Quartile		10.7825	11.1275																								10.975	10.49	10.745	12.7525	11.23	10.5	11.975	11.45	11.925	11	11.3	11.5225
			75th Quartile		13.9225	14.7875																								13.885	13.875	15.2575	17.185	16.8875	14.4325	14.2875	13.735	13.065	14.4	13.945	13.6
			Min		8.24	9																								8	8.28	9	10.38	9.83	7.9	9.9	8.2	10.8	6.44	10.35	8.7
			Max		15.68	17.35																								17.7	16.05	20.24	24.08	22.68	19.87	20.02	21.57	20.9	21	18.21	17.9
			n		8	16																								15	15	16	16	16	10	13	15	11	13	15	14
			%SD		20.6645	18.0491																								21.6317	19.3495	26.919	25.8249	26.7094	28.487	20.722	28.2975	21.9712	27.2486	16.5675	16.9469
53	Long-axis volume, d (cm3)	EPO	52011		45.99	46.6		31.1		37.47		34.83		35.4	35.95		29.76		26.8	30.9	26.7	33.22		29.95	30.4686					33.24	23.69	38.47	36.8	38.27			40.02			41.59
53	Long-axis volume, d (cm3)	SAL	62011		43.97	40.96		26.95		30.6		30.92		29.7	38.58	33.43		21.28	24.86	26.5	32.23	25.21	23.86	24	27.7722					40	41.6	32.77	39.1	27.33	31.07			30.99		29.75	30
53	Long-axis volume, d (cm3)	SAL	72011		63	55.78		47.27		49.36		45.3		41.97	36.91	35.73	31.6	24.71	30	34.2	27.37	30.5	35.9	34.11	32.103					28	35.77	27.61	34.4	39.77	40.29	35.85	30.61	40.15	35.23	34.61	33.53
53	Long-axis volume, d (cm3)	EPO	82011		44.3	63.57		38.85		53.5		48.87		37		39.2		31.13	38.6	27.13	36.71	33.35	24.9	31.27	32.7863					30.3	30.78	30.52	52.64	57.8	53.3	51	48	47.79	48.28	42.57	48.76
53	Long-axis volume, d (cm3)	SAL	92011		62	58.28		44.2		47.3		46.78		53.84	37	46.5	51.93	62.54	51.59	57.36	58.19	54.78	55.62	56.11	53.162					53.03	69.48	68.9	80.1	77.46	68.2	56	69.85	64.75	72.28	57.51	56.1
53	Long-axis volume, d (cm3)	SAL	112011		32.7	34		30.6		43.8				35.44	27.35	34.19	29.5	28.4	28.06	27.62	27.7	35.66	24.8	24.5	28.778					34.2	33.36	29.6	31	30.24	31.9	31.93	33.5		32.8	28.9	30.85
53	Long-axis volume, d (cm3)	EPO	132011		47.07	52.32		54.1		72.3		82.9		64.4	46.2	26	38.8	24.17	23.7	32.2	32.7	38.55	44.94	44.9	35.216					48.5	43.5	44.3	49.98	43	34.03	41.69	37.96	38.15	41.3	42.45	45.04
53	Long-axis volume, d (cm3)	SAL	172011		37.6	35.21		28.54		36.14		33.32		35.11	32.77	33.56	26.81	20.18	27.21	25.89	30	21.77	22.98	17.8	25.897					39.59	40.76	40.7	45	32.8		33.94	32.49	25.5	24	28.17	31
53	Long-axis volume, d (cm3)	EPO	182011			46.3		40.14		54.17		50.66		50.1	55.77	43.17	40.28	47.3	40.38	32.74	31.48	28.23	40		39.9278						24.2	25.4	33.51	29.87		27.62	31.86	28.63	34.78	38.36	34.47
53	Long-axis volume, d (cm3)	SAL	192011			58.73		49.1		50.1		53.9		57.63	59.6	42.5	34.2	41.8	34.8	35.8	40.5	40.6	30.7	27	38.75					35.51	34.91	55.31	56.78	54.87		31.12	34.63	36.46	37.88	43.73	39.97
53	Long-axis volume, d (cm3)	EPO	202011			53.2		40.3		43.6		45.4		49.8	50	30.6	44	47	43.8	48.1	42.4	45.4	45.5	47.1	44.39					27.2	22.75	28.46	30.8	26.12	26.2	25.6	23.76	27.3	28.17	27.12	25.03
53	Long-axis volume, d (cm3)	EPO	212011			43.19		52.9		39.6		46.7		47.4	56	55.1	53.4	50	46.8	42.2	42.2	41	40	44.8	47.15					19.3	18.2	29.67	32.09	23.4	17.42	24.41	17.68	21.9		14.5	18.4
53	Long-axis volume, d (cm3)	SAL	222011			40.1		39.3		41		38.3		35.2	44.2	44.97	33.6	32	32.9	31.3	31.5	28.9	29.3	25.2	33.387					34.48	35.51	36.48	50.29	43.65		39.1	33.85	37.2	26.09	33.1	37.64
53	Long-axis volume, d (cm3)	EPO	232011			34.68		36.75		39.58		43.7		44.7	45.1	38.6	40.3	37.96	39.5	30.37	29.3	29.4	35.7	35.9	36.213					26.57	22.3	24.03	23.29	28.9	19.83		17.75		18.21	29.87	27.87		12.376	0.691235
53	Long-axis volume, d (cm3)	SAL	252011			52.83		48.75		47.13		47		49	52.79	51.9	48.8	40.2	41.1	40.2	41.8	40.7	38.4	39.03	43.492					26.05	29.8	31.45	35.44	34.95	32.14	33.5	33.43	26.02	27	29.46	28.64		12.2233	0.610681
53	Long-axis volume, d (cm3)	EPO	262011			58.9		45.59		46.63		43.9		44.41	51.58	51.8	39.16	46.8	43	43.75	41.8	43.8	36.91	40.01	43.861					46.69	44.87	55	64.21	58.72	42.08	63.68	64.5	34.66	40.88	34.38	28.44		Long-axis volume, d (cm3)	SEM
			Mean		47.0787	48.4156		40.9025		45.7675		46.1653		44.4438	44.6533	40.4833	38.7243	37.0313	35.8188	35.3912	35.7862	35.6919	35.3007	34.7787						34.844	34.4675	37.4169	43.4644	40.4469	36.0418	38.1108	36.6593	35.3462	35.9154	34.7544	34.3827		48.4156	2.40295
			SD		10.6321	9.61182		8.54397		9.55756		12.0667		9.53938	9.61057	8.50291	8.45394	12.354	8.48762	8.80296	8.30915	8.53814	9.35414	10.5385						9.34859	12.4292	12.6664	14.8024	14.9242	14.6769	12.0376	14.6676	11.3617	13.6495	9.67607	9.75137
			SEM		3.75903	2.40295		2.13599		2.38939		3.1156		2.38485	2.48144	2.19544	2.25941	3.1898	2.1219	2.20074	2.07729	2.13454	2.41523	2.72103						2.4138	3.10731	3.16659	3.70061	3.73106	4.42524	3.33864	3.78715	3.15118	3.78569	2.41902	2.51779		40.9025	2.13599
			Median		45.145	49.46		40.22		45.215		45.4		44.555	45.1	39.2	38.98	37.96	36.7	32.47	32.465	34.505	35.9	34.11						34.2	34.135	32.11	37.95	36.61	32.14	33.94	33.5	34.66	34.78	33.74	31
			25th Quartile		42.3775	40.745		35.3375		39.595		41		35.43	36.955	33.875	32.1	26.555	27.8475	29.6825	29.825	29.275	27.1	26.1						27.6	24.0725	29.315	33.155	29.6275	28.635	31.12	31.235	27.3	27	29.32	28.54		45.7675	2.38939
			75th Quartile		50.8025	56.405		47.64		49.545		47.935		49.875	52.185	45.735	43.075	46.9	41.575	40.7	41.8	40.775	40	42.405						39.795	40.97	41.6	50.8775	46.455	41.185	41.69	38.99	38.15	40.88	41.805	38.805
			Min		32.7	34		26.95		30.6		30.92		29.7	27.35	26	26.81	20.18	23.7	25.89	26.7	21.77	22.98	17.8						19.3	18.2	24.03	23.29	23.4	17.42	24.41	17.68	21.9	18.21	14.5	18.4		46.1653	3.1156
			Max		63	63.57		54.1		72.3		82.9		64.4	59.6	55.1	53.4	62.54	51.59	57.36	58.19	54.78	55.62	56.11						53.03	69.48	68.9	80.1	77.46	68.2	63.68	69.85	64.75	72.28	57.51	56.1
			n		8	16		16		16		15		16	15	15	14	15	16	16	16	16	15	15						15	16	16	16	16	11	13	15	13	13	16	15		44.4438	2.38485
			%SD		22.5837	19.8527		20.8886		20.8829		26.1379		21.4639	21.5226	21.0035	21.8311	33.361	23.696	24.8733	23.2188	23.9218	26.4985	30.3017						26.8298	36.0607	33.852	34.0565	36.8984	40.7218	31.5859	40.0104	32.1442	38.0046	27.8413	28.3613		44.6533	2.48144
54	Long-axis volume, s (cm3)	EPO	52011		19	23																								19.24	16.82	20.1	20.26	23.4			24.6			26.95			40.4833	2.19544
54	Long-axis volume, s (cm3)	SAL	62011		22.9	20.4																								33.9	31.29	24.58	30.52	18.3	25			21.53		19.23	25		38.7243	2.25941
54	Long-axis volume, s (cm3)	SAL	72011		32	28																								20.23	24.07	17.2	27.76	33.5	30.11	25.61	21.6	25.87	19.16	22	21.88		37.0313	3.1898
54	Long-axis volume, s (cm3)	EPO	82011		28.57	42																								22	17.19	16.31	40.5	48.6	43.69	41.59	44.2	38.6	37.9	38.01	30.44		35.8188	2.1219
54	Long-axis volume, s (cm3)	SAL	92011		31	30.5																								33.76		51.01	71	66.86	51	VF	61.49	55.09	57.83	46.06	45.3		35.3912	2.20074
54	Long-axis volume, s (cm3)	SAL	112011		13.45	14.5																								15.2	18.9	19.9	19.7	18	18.1	22.1	21		19.13	20.1	20.3		35.7862	2.07729
54	Long-axis volume, s (cm3)	EPO	132011		23.3	27.67																								40.07	34.11	35.03	37.88	33.16	25.03	26.92	24.7	22.1	27.78	29.04	29.63		35.6919	2.13454
54	Long-axis volume, s (cm3)	SAL	172011		20.3	19.2																								21.3	36.89	37.1	38.8	25.39		25.6	27.8	19.8	20.9	24	22.3		35.3007	2.41523
54	Long-axis volume, s (cm3)	EPO	182011			27																									19	17.3	29.7	26		20.4	22.28	19.32	25.1	28.9	26.1		34.7787	2.72103
54	Long-axis volume, s (cm3)	SAL	192011			35.6																								26	28.12	53.1	55.7	53.2		22.5	28.77	26.02	27.18	30.1	26.71
54	Long-axis volume, s (cm3)	EPO	202011			26.5																								22.27	20.5	25.9	28.6	25.8		23.1	20.1		20.5	17.38	15.8
54	Long-axis volume, s (cm3)	EPO	212011			24.9																								15.8	14.6	23.2	26.5	19.6	12.5	20.2	14.95
54	Long-axis volume, s (cm3)	SAL	222011			21																								24.67	24.99	32.63	45.63	38.1		33.86	26.1	29.06	17.8	23.95	31.5
54	Long-axis volume, s (cm3)	EPO	232011			15.1																								17.74	15.8	13.5	18	21.67	13.2		11.95		9.2		14.16		34.844	2.4138
54	Long-axis volume, s (cm3)	SAL	252011			35.83																								17.64	19.11	25.8	26	29.34	24	28	27.9	21.34	21.3	21.7	21		34.4675	3.10731
54	Long-axis volume, s (cm3)	EPO	262011			37.6																								38	35.59	54	56.47	57	33.27	57.8	56.35	24.56	36.5	32.15	20.38		Long-axis volume, s (cm3)	SEM
			Mean		23.815	26.8																								24.5213	23.7987	29.1662	35.8137	33.62	27.59	28.9733	28.9193	27.5718	26.1754	27.1121	25.0357		26.8	2.00132
			SD		6.38417	8.00528																								8.1212	7.62462	13.4596	15.0022	15.0717	12.4581	10.9379	14.1794	10.6265	12.2195	7.8454	7.78604
			SEM		2.25715	2.00132																								2.09689	1.96867	3.3649	3.75055	3.76794	3.9396	3.03362	3.6611	3.20402	3.38908	2.09677	2.08091
			Median		23.1	26.75																								22	20.5	25.19	30.11	27.67	25.015	25.605	24.7	24.56	21.3	25.475	23.65
			25th Quartile		19.975	20.85																								18.49	18.045	19.25	26.375	22.9675	19.575	22.4	21.3	21.435	19.16	21.775	20.535
			75th Quartile		29.1775	31.775																								29.88	29.705	35.5475	41.7825	40.725	32.48	29.465	28.335	27.54	27.78	29.835	28.9
			Min		13.45	14.5																								15.2	14.6	13.5	18	18	12.5	20.2	11.95	19.32	9.2	17.38	14.16
			Max		32	42																								40.07	36.89	54	71	66.86	51	57.8	61.49	55.09	57.83	46.06	45.3
			n		8	16																								15	15	16	16	16	10	13	15	11	13	14	14
			%SD		26.8074	29.8705																								33.1189	32.038	46.1479	41.8895	44.8297	45.1544	37.7515	49.0307	38.5413	46.6831	28.9369	31.0997
55	Short-axis lateral wall, d (mm)	EPO	52011		0.78	0.85		0.9		0.84		0.83		1	1.16		1.21	1.14	1.16	1.19	1.2	1.2		1.21						1.21	1.22	1.14	1.13	1.12			1.07			1.02
55	Short-axis lateral wall, d (mm)	SAL	62011		0.86	0.93		0.83		0.85		0.89		1	1.1	1.1		0.98	0.95	1.01	0.97	1.1	1	1.1						1.47		1.42		1.44	1.4		1.43	1.44		1.39	1.35
55	Short-axis lateral wall, d (mm)	SAL	72011		0.79	0.85		0.8		0.7		0.8		0.74	0.82	0.89	0.93	1.05	1.06	1.08	0.99	0.95	0.9	0.93							1.12	1.21	1.26	1.16	1.17	1.19	1.15	1.14	1.2	1.21	1.2
55	Short-axis lateral wall, d (mm)	EPO	82011		0.94	0.97		0.95		0.94		1.09		1.08	1.1	1.04	1.25	1.15	1.09	1.1	1.05	1.07	1.04	1.04						1.2	1.24	1.24	1.12	1.08	1.04		1.02	0.99	1		0.9
55	Short-axis lateral wall, d (mm)	SAL	92011		0.84	1		1.1		0.93		1		1	1.06	0.9	1	1.1	1.1	0.98	1.04	1.02	1.05	1.13						0.95	1.2	1.2	1.05	1.1	1.13	1	1.05	1.16	1.1	1.06	0.97
55	Short-axis lateral wall, d (mm)	SAL	112011		0.91	0.92		1.34		1.12		1.28		1.13	1.14	1.15	1.38	1.3	1.25	1.21	1.22	1.22	1.32	1.29						1.1	1.1	1.2	1.18	1.2	1.2	1.2	1.14		1.16	1.25	1.16
55	Short-axis lateral wall, d (mm)	EPO	132011		0.7	0.78		0.8		0.75		0.84		0.85	1.1	1	1	0.92	1.07	1.07	1	1.02	1.1	1.1						0.96	0.95	1.04	1.1	1	0.85	0.86	0.95	1.02	1	1.02	1
55	Short-axis lateral wall, d (mm)	SAL	172011		0.86	0.84		0.83		0.71		1		1	0.98	1.1	1.15	1.25	1.23	1.26	1.15	1.15	1.17	1.15						0.9	0.97	1.1	1	0.96		1.1	1.02	0.91	0.86	1.1	0.9
55	Short-axis lateral wall, d (mm)	EPO	182011			0.98		1.3		1.11		1.2		1	1.13	1.05	1.02	1.06	1.13	1.1	1.16	1.37	1.5								1.16	1.25	1.17	1.13	1.2	1.2	1.17	1.16	1.14	0.97	1
55	Short-axis lateral wall, d (mm)	SAL	192011			0.65		0.75		0.76		0.89		0.91	0.83	1.02	0.97	1	1.13	1.14	1.05	1.07	1.05	1.34						1.04	1.05	1.02	1.02	1		1.18	1.2	1.29	1.25	1.24	1.21
55	Short-axis lateral wall, d (mm)	EPO	202011			1.02		0.97		0.9		0.98		0.86	0.95	0.86	1.3	1.1	1.22	1.15	1.25	1.13	1.23	1.2						1.64	1.8	2	1.9	2	2.03	2.2	2.09	1.8	2.1	1.9	1.87
55	Short-axis lateral wall, d (mm)	EPO	212011			0.7		1.18		1.24		1		1.04	0.84	1.15	1.09	1.19	1.18	1.22	1.3	1.24	1.2	1.28						1.4	1.43	1.48	1.5	1.53	1.45	1.42	1.55	1.48	1.52	1.55	1.35
55	Short-axis lateral wall, d (mm)	SAL	222011			0.58		0.75		0.85		0.81		0.75	0.8	0.9	0.9	0.95	0.98	0.98	0.97	0.94	0.98	0.95						0.83	0.77	0.95	0.83	0.75		0.85	0.92	0.91	0.98	1	1
55	Short-axis lateral wall, d (mm)	EPO	232011			1.02		0.96		0.89		1		1.07	1	1.14	1.02	1	1.1	1.1	1.1	1.15	1.2	1.2						1.3	1.2	1.15	1.1	1.1	1.2		1.06		1.08	1.08	1.24		24.5213	2.09689
55	Short-axis lateral wall, d (mm)	SAL	252011			0.86		0.9		1		0.9		1.05	0.94	1.14	1.22	1.18	1.16	1.3	1.3	1.35	1.34	1.36						1.7	1.68	1.65	1.7	1.73	1.64	1.76	1.76	1.69	1.59	1.57	1.63		23.7987	1.96867
55	Short-axis lateral wall, d (mm)	EPO	262011			0.72		0.7		0.78		0.77		0.73	0.79	0.75	0.81	0.92	0.9	0.97	0.87	0.98	0.95	1.09						1.03	1.09	1	0.98	0.97	0.86	1	0.98	0.85	1	1.05	1		Short-axis lateral wall, d (mm)	SEM
			Mean		0.835	0.854375		0.94125		0.898125		0.955		0.950625	0.98375	1.01267	1.08333	1.08063	1.10687	1.11625	1.10125	1.1225	1.13533	1.158						1.195	1.19867	1.25312	1.20267	1.20437	1.26417	1.24667	1.2225	1.21846	1.21286	1.22733	1.18533		0.854375	0.0341561
			SD		0.0767184	0.136624		0.195034		0.155316		0.144268		0.128191	0.133909	0.125497	0.162246	0.115728	0.0993122	0.10171	0.129196	0.130205	0.165739	0.12924						0.274247	0.267017	0.271409	0.286143	0.319102	0.330989	0.388992	0.325894	0.304654	0.32561	0.267621	0.276686
			SEM		0.0271241	0.0341561		0.0487585		0.0388289		0.0360671		0.0320477	0.0334773	0.0324032	0.0418918	0.0289319	0.0248281	0.0254276	0.0322991	0.0325512	0.0427937	0.0333695						0.0732957	0.0689435	0.0678523	0.0738819	0.0797756	0.0955483	0.112292	0.0814734	0.0844958	0.087023	0.0690994	0.0714401		0.94125	0.0487585
			Median		0.85	0.855		0.9		0.87		0.94		1	0.99	1.04	1.02	1.08	1.115	1.1	1.075	1.115	1.1	1.15						1.15	1.16	1.2	1.12	1.11	1.2	1.185	1.105	1.16	1.12	1.1	1.16
			25th Quartile		0.7875	0.765		0.8		0.775		0.8375		0.8575	0.8375	0.9	0.985	0.995	1.0675	1.055	0.9975	1.02	1.02	1.095						0.9775	1.07	1.085	1.035	1	1.1075	1	1.02	0.99	1	1.035	1		0.898125	0.0388289
			75th Quartile		0.8725	0.9725		1.0025		0.955		1		1.0425	1.1	1.12	1.215	1.1575	1.165	1.195	1.205	1.205	1.215	1.245						1.375	1.23	1.2925	1.22	1.26	1.4125	1.255	1.2575	1.44	1.2375	1.32	1.295
			Min		0.7	0.58		0.7		0.7		0.77		0.73	0.79	0.75	0.81	0.92	0.9	0.97	0.87	0.94	0.9	0.93						0.83	0.77	0.95	0.83	0.75	0.85	0.85	0.92	0.85	0.86	0.97	0.9		0.955	0.0360671
			Max		0.94	1.02		1.34		1.24		1.28		1.13	1.16	1.15	1.38	1.3	1.25	1.3	1.3	1.37	1.5	1.36						1.7	1.8	2	1.9	2	2.03	2.2	2.09	1.8	2.1	1.9	1.87
			n		8	16		16		16		16		16	16	15	15	16	16	16	16	16	15	15						14	15	16	15	16	12	12	16	13	14	15	15		0.950625	0.0320477
			%SD		9.18783	15.9912		20.7208		17.2933		15.1066		13.4849	13.6121	12.3927	14.9766	10.7093	8.97231	9.11179	11.7318	11.5996	14.5983	11.1606						22.9496	22.2762	21.6586	23.7924	26.4953	26.1824	31.2026	26.658	25.0032	26.8465	21.8051	23.3425		0.98375	0.0334773
56	Short-axis septal wall, d (mm)	EPO	52011		0.93	0.85		0.66		0.67		0.8		0.78	0.85		0.84	0.89	0.86	0.82	0.85	0.84		0.84						0.85	0.9	0.99	0.87	0.8			0.85			0.8			1.01267	0.0324032
56	Short-axis septal wall, d (mm)	SAL	62011		0.82	0.78		0.61		0.64		0.67		0.62	0.82	0.8		0	0	0.84	0.84	0.83	0.9	0.89						0.84		0.9		0.9	0.94		1	1.07		1.08	0.9		1.08333	0.0418918
56	Short-axis septal wall, d (mm)	SAL	72011		0.84	0.83		0.7		0.69		0.73		0.67	0.8	0.82	0.81	0.95	0.94	0.99	0.96	0.85	0.83	0.87							0.93	1.15	1.09	0.95	0.98	0.89	0.94	0.91	0.97	0.9	0.89		1.08063	0.0289319
56	Short-axis septal wall, d (mm)	EPO	82011		0.8	0.88		0.86		0.86		0.89		0.82	0.89	0.88	0.95	0.8	0.83	0.85	0.9	0.86	0.98	0.99						1.07	1.14	1.08	0.95	0.84	0.82		0.86	0.9	0.9		0.9		1.10687	0.0248281
56	Short-axis septal wall, d (mm)	SAL	92011		0.93	1		1		0.85		0.83		0.82	0.85	0.95	0.98	0.85	0.9	0.9	0.89	0.95	0.94	0.95						1	0.97	0.95	0.95	0.89	0.73	0.92	0.89	0.82	1.03	0.95	0.96		1.11625	0.0254276
56	Short-axis septal wall, d (mm)	SAL	112011		0.89	1		1.05		0.78		0.78		0.88	0.96	0.92	1.11	1.05	1.05	1.02	1.05	1.1	1	1.08						1	1.03	1.05	1.08	1.07	1.05	1.02	0.98		1.04	1.08	1		1.10125	0.0322991
56	Short-axis septal wall, d (mm)	EPO	132011		0.8	0.77		0.7		0.6		0.5		0.79	0.72	0.8	0.81	0.79	0.99	1	0.82	0.89	0.92	0.9						0.83	0.92	0.98	0.9	0.82	0.78	0.75	0.82	0.9	0.86	0.92	0.9		1.1225	0.0325512
56	Short-axis septal wall, d (mm)	SAL	172011		0.89	0.87		0.73		0.81		0.82		0.87	0.74	0.88	0.93	0.9	1.08	1.06	1.05	1.06	1.9	1.15						1	0.9	1.05	0.92	0.95		0.9	0.85	0.9	0.9	0.93	0.88		1.13533	0.0427937
56	Short-axis septal wall, d (mm)	EPO	182011			0.86		0.92		0.85		0.75		0.8	0.92	0.91	0.88	0.83	0.75	0.73	0.8	1.02	1.01								1.05	0.98	1.03	0.94	0.94	0.92	0.95	1	1.04	0.96	0.93		1.158	0.0333695
56	Short-axis septal wall, d (mm)	SAL	192011			0.95		0.83		0.82		0.82		0.95	1.02	1.03	0.95	0.99	1.08	1.08	1	1	1.1	1.14						0.97	0.96	0.94	0.99	1		1.13	1.14	1.23	1.2	1.14	1.1
56	Short-axis septal wall, d (mm)	EPO	202011			0.9		0.79		0.83		0.87		0.9	0.87	0.83	0.9	0.78	0.86	0.87	0.8	0.85	0.92	0.87						1.1	1.16	1	0.94	1.03	0.97	1.08	1.07	1	1.1	0.9	0.89
56	Short-axis septal wall, d (mm)	EPO	212011			0.87		0.8		0.8		0.9		0.95	0.88	0.94	1.05	0.97	0.98	0.95	1.07	1	1.03	1.05						1.19	1.16	1.08	1.12	1.05	1.06	1.1	1.2	1.13	1.3	1.27	1.15
56	Short-axis septal wall, d (mm)	SAL	222011			0.88		0.85		0.73		0.66		0.72	0.72	0.81	0.79	0.92	0.92	0.92	0.95	0.92	0.95	0.92						0.84	0.82	0.9	0.93	0.84		0.95	0.99	0.96	1	1.05	1.1
56	Short-axis septal wall, d (mm)	EPO	232011			1.05		0.79		0.8		0.82		0.88	0.81	0.85	0.8	0.85	0.84	1.1	1	1.06	1.06	1						0.96	0.98	1.09	1.16	1.04	1		1		0.93	0.96	0.99		1.195	0.0732957
56	Short-axis septal wall, d (mm)	SAL	252011			0.95		0.97		0.84		0.8		0.85	0.84	0.89	0.95	0.95	0.94	0.9	0.98	1	0.9	1						1.22	1.08	1.24	1.15	1.11	1.05	0.95	1.1	1.11	1.1	0.95	1.1		1.19867	0.0689435
56	Short-axis septal wall, d (mm)	EPO	262011			0.77		0.69		0.65		0.74		0.69	0.65	0.73	0.8	0.84	0.88	0.91	0.9	0.93	0.88	1						0.89	0.86	0.8	0.78	0.74	0.8	0.89	0.88	0.79	0.95	0.92	1		Short-axis septal wall, d (mm)	SEM
			Mean		0.8625	0.888125		0.809375		0.76375		0.77375		0.811875	0.83375	0.869333	0.903333	0.835	0.86875	0.93375	0.92875	0.9475	1.02133	0.976667						0.982857	0.990667	1.01125	0.990667	0.935625	0.926667	0.958333	0.97	0.978462	1.02286	0.987333	0.979333		0.888125	0.0209209
			SD		0.0544453	0.0836834		0.127618		0.0867852		0.100656		0.0973118	0.0950701	0.0751633	0.0976632	0.235712	0.249583	0.102494	0.0915696	0.0888819	0.253599	0.09759						0.127848	0.108724	0.106763	0.110807	0.10881	0.115312	0.107605	0.112606	0.128118	0.122376	0.116892	0.0930796
			SEM		0.0192493	0.0209209		0.0319044		0.0216963		0.025164		0.0243279	0.0237675	0.0194071	0.0252165	0.0589279	0.0623957	0.0256235	0.0228924	0.0222205	0.0654789	0.0251976						0.0341688	0.0280725	0.0266907	0.0286101	0.0272025	0.0332878	0.0310628	0.0281514	0.0355334	0.0327063	0.0301815	0.024033		0.809375	0.0319044
			Median		0.865	0.875		0.795		0.8		0.8		0.82	0.845	0.88	0.9	0.87	0.91	0.915	0.925	0.94	0.95	0.99						0.985	0.97	0.995	0.95	0.945	0.955	0.935	0.965	0.96	1.015	0.95	0.96
			25th Quartile		0.815	0.845		0.7		0.685		0.7375		0.765	0.785	0.815	0.81	0.8225	0.855	0.865	0.8475	0.8575	0.91	0.895						0.86	0.91	0.9475	0.925	0.84	0.815	0.8975	0.875	0.9	0.935	0.92	0.9		0.76375	0.0216963
			75th Quartile		0.9	0.95		0.875		0.8325		0.8225		0.88	0.8825	0.915	0.95	0.95	0.9825	1.005	1	1.005	1.02	1.025						1.0525	1.065	1.08	1.085	1.0325	1.0125	1.035	1.0175	1.07	1.085	1.065	1.05
			Min		0.8	0.77		0.61		0.6		0.5		0.62	0.65	0.73	0.79	0	0	0.73	0.8	0.83	0.83	0.84						0.83	0.82	0.8	0.78	0.74	0.73	0.75	0.82	0.79	0.86	0.8	0.88		0.77375	0.025164
			Max		0.93	1.05		1.05		0.86		0.9		0.95	1.02	1.03	1.11	1.05	1.08	1.1	1.07	1.1	1.9	1.15						1.22	1.16	1.24	1.16	1.11	1.06	1.13	1.2	1.23	1.3	1.27	1.15
			n		8	16		16		16		16		16	16	15	15	16	16	16	16	16	15	15						14	15	16	15	16	12	12	16	13	14	15	15		0.811875	0.0243279
			%SD		6.31249	9.42248		15.7674		11.363		13.0089		11.9861	11.4027	8.64609	10.8114	28.2289	28.729	10.9766	9.85945	9.38068	24.8302	9.99215						13.0078	10.9749	10.5575	11.1851	11.6296	12.4438	11.2283	11.6088	13.0938	11.9641	11.8392	9.50438		0.83375	0.0237675
57	Short-axis area, d (cm2)	EPO	52011		11	13.79		12.38		12.1		11.58		11.67	11.6		7.96	7.57	8.85	9.2	8.74	8.49		8.83						9	6.8	11.24	10.47	12.4			11.6			11.79			0.869333	0.0194071
57	Short-axis area, d (cm2)	SAL	62011		13.7	12.14		5.14		6.57		5.75		8.22	8.37	7.97		5.33	8.3	6.76		8.26	6.97	6.89						10.33		8		10.53	10.4		9.12	9.3		9.14			0.903333	0.0252165
57	Short-axis area, d (cm2)	SAL	72011		16	15.9		11.45		11.9		11.91		11.3	11.8	10	9	8.6	9	12.2	8.36	9.8	9	9.86							9.35	9.9	11.3	10.9	12.25	12.47	11.87	11.63	11.38	11.7			0.835	0.0589279
57	Short-axis area, d (cm2)	EPO	82011		11.48	13.5		12.4		12.9		12.2		12.3	12.9	12.1	9.9	11.19	12.5	11	11.4	10.5	10.6	11.5						9.8	9.4	10.17	13.58	14.8	14.5		15	14.56	14.5		13.8		0.86875	0.0623957
57	Short-axis area, d (cm2)	SAL	92011		13.7	13.5		11.1		10.28		12		12.68	11.63	13.1	13.46	10.7	12.4	13.2	12.56	12.89	15.3	13.78						14.4	14.69	15.12	16.5	15.26	13.78	11.15	14.5	12.35	12.9	12.36	12.07		0.93375	0.0256235
57	Short-axis area, d (cm2)	SAL	112011		9.87	10.2		8.1		13		10.4		11.9	10.89	8.77	7.11	6.97	7.43	7.22	7.4	7.94	6.26	7.63						8	7.7	7.5	8	8.7	8.65	9.27	8.54		8.2	7.9	7.68		0.92875	0.0228924
57	Short-axis area, d (cm2)	EPO	132011		12.9	13.2		9.1		11		10.8		11.5	8.7	8.1	11.1	7.76	7.96	8.3	7.65	7.9	8.1	10						9.4	9.7	9.4	11.8	7.83	11.2	12.4	9.67	9.69	9.21	10.2	11.3		0.9475	0.0222205
57	Short-axis area, d (cm2)	SAL	172011		11.1	9.45		7.22		8		10.64		10.89	12.27	11.7	9.43	7.66	7.44	7.9	8.6	7.66	7.5	7.95						9.3	12.1	10.23	12.3	10.86		10.2	8.4	6.93	8	7.28	8.25		1.02133	0.0654789
57	Short-axis area, d (cm2)	EPO	182011			10.68		12		11.52		12.2		12	12.4	12.2	12.96	11.37	9.93	8.56	10.02	8.84	8.97								7.75	8.14	8.84	8.49	6	8.54	8.51	8.38	9.59	10.18	9.4		0.976667	0.0251976
57	Short-axis area, d (cm2)	SAL	192011			14.58		13.29		13.5		11.4		12.3	12.7	10.6	10.4	10.2	9.6	9.5	10.7	9.9	9.3	8.6						9.7	11.2	13.7	14	12.5		8.3	10.4	10.2	10.1	9.5	9.97
57	Short-axis area, d (cm2)	EPO	202011			12.7		11.9		11		10.58		12.8	12.7	12.8	10.4	10.2	10.5	10.9	10.3	10.9	11.39	10.2						7.3	6	7.5	7.8	7.5	5.7	5.7	5.5	5	6.8	7.2	6.7
57	Short-axis area, d (cm2)	EPO	212011			12.6		13.1		12.5		14.7		14.2	14.8	13.5	12.7	11.4	11.9	11.68	10.63	10.8	10.6	10.87						6.65	7.49	7.52	8.82	8.43	7	6.9	7.4	7.26	4.8	4.33	5.25
57	Short-axis area, d (cm2)	SAL	222011			10.5		10.1		10.8		9.77		11.2	11.46	10.95	8.1	7.4	7.8	7.28	6.9	7.52	7.3	6.8						9.1	9.1	10.2	11.5	12.3		10.7	9.7		9.8	10.9	8
57	Short-axis area, d (cm2)	EPO	232011			7.96		9.4		10.6		9.2		10.99	10.5	8.96	10.44	11	7.88	8.6	7.88	7.38	8.26	7.95						7	7.1	6.42	6.39	6.46	6.38		5.6		5.3	6.5	6.58		0.982857	0.0341688
57	Short-axis area, d (cm2)	SAL	252011			15.2		14.96		14.7		13.91		12.86	13.7	12.5	12.23	10.45	9.8	10.1	9.91	9.96	9.53	9.92						6.91	7.44	7.85	9.06	10.1	8.6	9	8.6	7.8	8.1	8.8	7.99		0.990667	0.0280725
57	Short-axis area, d (cm2)	EPO	262011			16.5		15.71		15		15.19		15.84	16.59	15.4	15.47	14.2	12.76	13.1	14	14.3	13.6	12						12.4	12.58	12.5	15.7	15	13	13.58	13.66	10.5	10.5	9.45	7.1		Short-axis area, d (cm2)	SEM
			Mean		12.4688	12.65		11.0844		11.5856		11.3894		12.0406	12.0631	11.2433	10.7107	9.5	9.62813	9.71875	9.67	9.565	9.512	9.51867						9.235	9.22667	9.71187	11.0707	10.7538	9.78833	9.85083	9.87937	9.46667	9.22714	9.14867	8.77615		12.65	0.597448
			SD		1.98024	2.38979		2.79655		2.19007		2.24372		1.62523	2.03199	2.16547	2.30719	2.26235	1.88586	2.09626	2.00872	1.98936	2.48205	1.98474						2.16415	2.46505	2.45499	2.98264	2.77709	3.16285	2.35328	2.83836	2.62562	2.68205	2.21124	2.43838
			SEM		0.700121	0.597448		0.699139		0.547519		0.56093		0.406308	0.507997	0.559122	0.595713	0.565587	0.471464	0.524066	0.51865	0.49734	0.640862	0.512459						0.578395	0.636473	0.613747	0.770115	0.694272	0.913038	0.679334	0.709591	0.757951	0.716809	0.570939	0.676285		11.0844	0.699139
			Median		12.19	12.95		11.675		11.71		11.49		11.95	12.035	11.7	10.4	10.2	9.3	9.35	9.91	9.32	9	9.86						9.2	9.1	9.65	11.3	10.695	9.525	9.735	9.395	9.495	9.4	9.45	8
			25th Quartile		11.075	10.635		9.325		10.75		10.535		11.275	11.3175	9.48	9.215	7.6375	7.94	8.2	8.12	7.93	7.8	7.95						7.475	7.465	7.7675	8.83	8.475	6.845	8.48	8.4825	7.665	8.025	7.59	7.1		11.5856	0.547519
			75th Quartile		13.7	13.9875		12.575		12.925		12.2		12.71	12.75	12.65	12.465	11.0475	10.85	11.17	10.665	10.575	10.6	10.535						9.775	10.45	10.4825	12.94	12.425	12.4375	11.4625	11.6675	10.7825	10.4	10.55	9.97
			Min		9.87	7.96		5.14		6.57		5.75		8.22	8.37	7.97	7.11	5.33	7.43	6.76	6.9	7.38	6.26	6.8						6.65	6	6.42	6.39	6.46	5.7	5.7	5.5	5	4.8	4.33	5.25		11.3894	0.56093
			Max		16	16.5		15.71		15		15.19		15.84	16.59	15.4	15.47	14.2	12.76	13.2	14	14.3	15.3	13.78						14.4	14.69	15.12	16.5	15.26	14.5	13.58	15	14.56	14.5	12.36	13.8
			n		8	16		16		16		16		16	16	15	15	16	16	16	15	16	15	15						14	15	16	15	16	12	12	16	12	14	15	13		12.0406	0.406308
			%SD		15.8816	18.8916		25.2297		18.9034		19.7001		13.4979	16.8446	19.26	21.541	23.8142	19.587	21.5693	20.7727	20.7983	26.0939	20.8511						23.4343	26.7166	25.2782	26.9418	25.8244	32.3125	23.8892	28.7302	27.7354	29.067	24.17	27.7841		12.0631	0.507997
58	Short-axis area, s (cm2)	EPO	52011		6.53	8.6																								6.29	6.5	6.69	5.95	8.6			7.46			9.7			11.2433	0.559122
58	Short-axis area, s (cm2)	SAL	62011		10.53	8																								7.8		5.9		8.38	7.25		7.44	6.4		6.19			10.7107	0.595713
58	Short-axis area, s (cm2)	SAL	72011		11.1	10.1																									8.3	7.6	9.97	8.79	10.5	9.45	9.33	7.6	8.14	7.8			9.5	0.565587
58	Short-axis area, s (cm2)	EPO	82011		9.19	10.06																								8.3	5.9	8.4	11.8	13.2	12.1		12.63	11.56	11.83		9.81		9.62813	0.471464
58	Short-axis area, s (cm2)	SAL	92011		8.21	8.34																								9.69	9	11.9	15.9	11.6	10.7	VF	12	9.6	10.45	7.36	8.31		9.71875	0.524066
58	Short-axis area, s (cm2)	SAL	112011		4.32	4.5																								4.81	4.4	4.9	5.48	4.9	4.92	5.03	4.69		4.18	4.87	5.1		9.67	0.51865
58	Short-axis area, s (cm2)	EPO	132011		7.5	6.9																								7.9	6.57	6.91	9.6	7.51	7.29	9.5	8.24	7.5	8.2	8.12	8.4		9.565	0.49734
58	Short-axis area, s (cm2)	SAL	172011		6.5	6																								7	9.8	10.57	11.05	8.1		8.14	7.75	5.1	6.36	6.42	6.15		9.512	0.640862
58	Short-axis area, s (cm2)	EPO	182011			6.72																									4.85	5.88	8.27	6.12	5.33	5.95	5.43	5.18	6.15	7.1	6.91		9.51867	0.512459
58	Short-axis area, s (cm2)	SAL	192011			10.92																								7.89	8.19	13.5	12.6	11.59		6.76	7.73	6.6	6.99	7.92	7.6
58	Short-axis area, s (cm2)	EPO	202011			7.79																								4.62	5.31	6.8	7.1	6.2	4.9	5.39	5.02	3.5	4.99	4.45	5.02
58	Short-axis area, s (cm2)	EPO	212011			8.22																								3.2	5.5	6.8	7.98	6.02	6	5.11	6.69	6.2	4.27	3.9	4.23
58	Short-axis area, s (cm2)	SAL	222011			6.68																								6.35	6.65	8.9	11	10.1		9.4	8.1		7.31	9.02	5.6
58	Short-axis area, s (cm2)	EPO	232011			4.07																								4.03	4.12	3.17	2.9	4.1	3.4		3.26		2.71	3.31	3.42		9.235	0.578395
58	Short-axis area, s (cm2)	SAL	252011			11.47																								5.7	4.49	5.8	7.2	8.64	5.8	7.06	6.6	5.56	5.49	5.9	6.1		9.22667	0.636473
58	Short-axis area, s (cm2)	EPO	262011			11.78																								10.5	10.33	12	14.8	13	11.2	11.38	11.96	8.4	9.41	8.3	5.39		Short-axis area, s (cm2)	SEM
			Mean		7.985	8.13438																								6.72	6.66067	7.8575	9.44	8.55312	7.44917	7.56091	7.77062	6.93333	6.89143	6.69067	6.31077		8.13438	0.577618
			SD		2.25745	2.31047																								2.12419	2.02058	2.84415	3.54538	2.76533	2.927	2.15045	2.6763	2.18416	2.55662	1.90813	1.82275
			SEM		0.79813	0.577618																								0.567715	0.521711	0.711037	0.915412	0.691333	0.844953	0.620782	0.669076	0.630514	0.683285	0.492677	0.50554
			Median		7.855	8.11																								6.675	6.5	6.855	9.6	8.49	6.625	7.06	7.595	6.5	6.675	7.1	6.1
			25th Quartile		6.5225	6.71																								5.0325	5.08	5.895	7.15	6.18	5.2275	5.67	6.3075	5.465	5.115	5.385	5.1
			75th Quartile		9.525	10.07																								7.8975	8.245	9.3175	11.425	10.4725	10.55	9.425	8.5125	7.8	8.185	8.02	7.6
			Min		4.32	4.07																								3.2	4.12	3.17	2.9	4.1	3.4	5.03	3.26	3.5	2.71	3.31	3.42
			Max		11.1	11.78																								10.5	10.33	13.5	15.9	13.2	12.1	11.38	12.63	11.56	11.83	9.7	9.81
			n		8	16																								14	15	16	15	16	12	12	16	12	14	15	13
			%SD		28.2711	28.4038																								31.61	30.336	36.1966	37.5569	32.3313	39.293	28.4417	34.4413	31.5024	37.0985	28.5193	28.8832
59	tHB (AVOX), Ao (g/dl)	EPO	52011		8.7	6.7										5.7						7.4												7.9			7.6			7.3
59	tHB (AVOX), Ao (g/dl)	SAL	62011		11.6	8.7										10.9						9.6												9.5			9.3			8.9
59	tHB (AVOX), Ao (g/dl)	SAL	72011		9.4	7.2										7.6						7.4												9.1			8.2			8.3
59	tHB (AVOX), Ao (g/dl)	EPO	82011		9.5	7.2										5.3						7.5												8.6			7.8			7.6
59	tHB (AVOX), Ao (g/dl)	SAL	92011		9.8	7.6										8.3						8.5												8.2			8.2			8.5
59	tHB (AVOX), Ao (g/dl)	SAL	112011		8.7	7.6										8.6						8.4												7.5			7			7.6
59	tHB (AVOX), Ao (g/dl)	EPO	132011		10.8	8.4										9.1						10												9.6			10.4			9.5
59	tHB (AVOX), Ao (g/dl)	SAL	172011		9.1	10.9										9.7						8.5												9			9.3			9
59	tHB (AVOX), Ao (g/dl)	EPO	182011		11.5	11.9										9.2						8.3												9.1			9.4			9.8
59	tHB (AVOX), Ao (g/dl)	SAL	192011		10.4	10.5										9.8						7.9												8.7			8.9			8.8
59	tHB (AVOX), Ao (g/dl)	EPO	202011		8.2	11										9.4						7.8												8.9			9.2			9.1
59	tHB (AVOX), Ao (g/dl)	EPO	212011		9.1	11.1										10						9.1												9.2			8.9			8.5
59	tHB (AVOX), Ao (g/dl)	SAL	222011		7.5	10.9										10.7						8.5												9.3			8.9			8.5
59	tHB (AVOX), Ao (g/dl)	EPO	232011			11										8						8.1												8.5			9.1			8.9			6.72	0.567715
59	tHB (AVOX), Ao (g/dl)	SAL	252011		10.2	10.3										7.1						7.6												8.8			8.5			9.1			6.66067	0.521711
59	tHB (AVOX), Ao (g/dl)	EPO	262011			10.6										9.2						8.8												9.3			9.6			10.2			tHB (AVOX), Ao (g/dl)	SEM
			Mean		9.60714	9.475										8.6625						8.3375												8.825			8.76875			8.725			9.475	0.44286
			SD		1.19709	1.77144										1.6095						0.764962												0.577927			0.849093			0.785281
			SEM		0.319935	0.44286										0.402376						0.19124												0.144482			0.212273			0.19632
			Median		9.45	10.4										9.15						8.35												8.95			8.9			8.85
			25th Quartile		8.8	7.6										7.9						7.75												8.575			8.2			8.45
			75th Quartile		10.35	10.925										9.725						8.575												9.225			9.3			9.1
			Min		7.5	6.7										5.3						7.4												7.5			7			7.3
			Max		11.6	11.9										10.9						10												9.6			10.4			10.2
			n		14	16										16						16												16			16			16
			%SD		12.4604	18.6959										18.5801						9.17495												6.54875			9.68317			9.00036
60	O2Hb (AVOX), Ao (%)	EPO	52011		98.6	99.9										99.9						99.9												99.7			89.2			98.2			8.6625	0.402376
60	O2Hb (AVOX), Ao (%)	SAL	62011		98.6	99.2										99.9						99.9												99.9			98.4			99.8
60	O2Hb (AVOX), Ao (%)	SAL	72011		99.4	99.9										99.3						99.9												90.6			94			91.3
60	O2Hb (AVOX), Ao (%)	EPO	82011		98.8	99.2										99.9						99.9												99.3			99.9			99.9
60	O2Hb (AVOX), Ao (%)	SAL	92011		99.9	99.9										99.9						99.9												98.1			99.9			98.9
60	O2Hb (AVOX), Ao (%)	SAL	112011		99.9	99.9										99.9						99.9												99.1			95.8			99.9
60	O2Hb (AVOX), Ao (%)	EPO	132011		99.9	99.7										99.9						98.6												99.9			99			99.7			8.3375	0.19124
60	O2Hb (AVOX), Ao (%)	SAL	172011		99.9	99.9										99.9						99.9												99.9			99.9			99.9
60	O2Hb (AVOX), Ao (%)	EPO	182011		98.2	99.3										99.9						99.6												99.9			99.9			98
60	O2Hb (AVOX), Ao (%)	SAL	192011		97.4	98										99.9						99.9												99.9			99.4			99.2
60	O2Hb (AVOX), Ao (%)	EPO	202011		99.9	99.7										99.7						99.9												99.9			99.8			99.9
60	O2Hb (AVOX), Ao (%)	EPO	212011		97.8	99										99.1						99.7												99.9			99.5			99.9
60	O2Hb (AVOX), Ao (%)	SAL	222011		99.9	96.6										99.4						99.9												99.9			99.9			99.9
60	O2Hb (AVOX), Ao (%)	EPO	232011			98.4										99.9						99.9												99.9			99.8			99.9
60	O2Hb (AVOX), Ao (%)	SAL	252011		99.6	95.8										99.9						99.9												99.9			99.9			99.9
60	O2Hb (AVOX), Ao (%)	EPO	262011			99.6										99.9						98.9												99.9			99.9			99.9			O2Hb (AVOX), Ao (%)	SEM
			Mean		99.1286	99										99.7688						99.725												99.1063			98.3875			99.0125			99	0.309031
			SD		0.883549	1.23612										0.260048						0.394124												2.31933			2.97767			2.15093
			SEM		0.236138	0.309031										0.065012						0.0985309												0.579833			0.744417			0.537733
			Median		99.5	99.45										99.9						99.9												99.9			99.8			99.9
			25th Quartile		98.6	98.85										99.85						99.85												99.6			98.85			99.125
			75th Quartile		99.9	99.9										99.9						99.9												99.9			99.9			99.9
			Min		97.4	95.8										99.1						98.6												90.6			89.2			91.3
			Max		99.9	99.9										99.9						99.9												99.9			99.9			99.9
			n		14	16										16						16												16			16			16
			%SD		0.891316	1.24861										0.260651						0.39521												2.34025			3.02647			2.17238
61	COHb (AVOX), Ao (%)	EPO	52011		4.7	3.7										3.7						1.6												4.5			4.3			3			99.7688	0.065012
61	COHb (AVOX), Ao (%)	SAL	62011		2.2	3.5										2.3						2												3			3.4			3
61	COHb (AVOX), Ao (%)	SAL	72011		2.9	2.6										4.4						2												2.8			1.7			3
61	COHb (AVOX), Ao (%)	EPO	82011		1	5.1										4						2.7												3.9			3.1			1.8
61	COHb (AVOX), Ao (%)	SAL	92011		1.7	1.5										3.1						3												2.9			1.6			1.7
61	COHb (AVOX), Ao (%)	SAL	112011			1.2										1.7						0.9												2.7			5.7			3.3
61	COHb (AVOX), Ao (%)	EPO	132011		1.6	3.1										2.7						4.2												0			2.6			3.4			99.725	0.0985309
61	COHb (AVOX), Ao (%)	SAL	172011		1.1	3										3.1						1.3												2.4			2.7			0.9
61	COHb (AVOX), Ao (%)	EPO	182011		3.7	2.6										3.1						3.4												0.6			2.6			4.1
61	COHb (AVOX), Ao (%)	SAL	192011		4.3	4.7										1.9						2.4												2.8			2.4			2.6
61	COHb (AVOX), Ao (%)	EPO	202011		1.1	3.3										3.2						3.6												1.3			3.4			1.7
61	COHb (AVOX), Ao (%)	EPO	212011		3	3.4										4.1						3.8												2.8			2.9			3.7
61	COHb (AVOX), Ao (%)	SAL	222011		2.7	4.7										3.5						3.7												3.4			3.6			3.3
61	COHb (AVOX), Ao (%)	EPO	232011			4.1										1.71						3.3												2.7			3.9			2.9
61	COHb (AVOX), Ao (%)	SAL	252011		1.5	4.2										1.4						1.2												2.5			0.9			1.4
61	COHb (AVOX), Ao (%)	EPO	262011			0										2.9						4.3												2			1.7			0.7			COHb (AVOX), Ao (%)	SEM
			Mean		2.42308	3.16875										2.92563						2.7125												2.51875			2.90625			2.53125			3.16875	0.342749
			SD		1.24509	1.37099										0.916719						1.11048												1.12796			1.17953			1.02549
			SEM		0.345327	0.342749										0.22918						0.27762												0.28199			0.294883			0.256372
			Median		2.2	3.35										3.1						2.85												2.75			2.8			2.95
			25th Quartile		1.5	2.6										2.2						1.9												2.3			2.225			1.7
			75th Quartile		3	4.125										3.55						3.625												2.925			3.45			3.3
			Min		1	0										1.4						0.9												0			0.9			0.7
			Max		4.7	5.1										4.4						4.3												4.5			5.7			4.1
			n		13	16										16						16												16			16			16
			%SD		51.3848	43.2661										31.3341						40.9394												44.7825			40.586			40.5131
62	metHb (AVOX), Ao (%)	EPO	52011		0.7	0.6										0.4						0.3												0.2			0.3			0.3			2.92563	0.22918
62	metHb (AVOX), Ao (%)	SAL	62011		0.6	0.4										0.3						0.4												0			0.1			0.3
62	metHb (AVOX), Ao (%)	SAL	72011		0.4	0.4										0						1												0.3			0.4			0.5
62	metHb (AVOX), Ao (%)	EPO	82011		1.8	0										0						0.3												0.4			0.6			0.4
62	metHb (AVOX), Ao (%)	SAL	92011		1.1	1.8										0.7						1.3												0.8			0.9			0.9
62	metHb (AVOX), Ao (%)	SAL	112011			0.9										0.8						0												0.6			0.2			0.3
62	metHb (AVOX), Ao (%)	EPO	132011		0.7	0.6										0.5						1.1												0.7			0.5			0.3			2.7125	0.27762
62	metHb (AVOX), Ao (%)	SAL	172011		0.9	0.6										0.4						1.1												0.1			0.2			0.7
62	metHb (AVOX), Ao (%)	EPO	182011		0.9	1.3										0.7						0.7												1.3			0.9			1.1
62	metHb (AVOX), Ao (%)	SAL	192011		1.1	0.9										1.3						0.9												0.9			1.1			0
62	metHb (AVOX), Ao (%)	EPO	202011		2.7	0.2										0.8						0.4												0.9			1.1			1.2
62	metHb (AVOX), Ao (%)	EPO	212011		0.4	0.4										0.6						0												0.5			1			0.5
62	metHb (AVOX), Ao (%)	SAL	222011		0.5	0.2										0.7						0.5												0.3			0.4			0.1
62	metHb (AVOX), Ao (%)	EPO	232011			0.6										1						0.5												0.7			0			0.6
62	metHb (AVOX), Ao (%)	SAL	252011		1.2	1.8										0.6						1.6												0.8			0.7			0.9
62	metHb (AVOX), Ao (%)	EPO	262011			0.9										0.3						0.7												0.4			1.1			0.6			metHb (AVOX), Ao (%)	SEM
			Mean		1	0.725										0.56875						0.675												0.55625			0.59375			0.54375			0.725	0.13213
			SD		0.640312	0.52852										0.340037						0.45971												0.34442			0.383786			0.34442
			SEM		0.177591	0.13213										0.0850092						0.114928												0.086105			0.0959465			0.086105
			Median		0.9	0.6										0.6						0.6												0.55			0.55			0.5
			25th Quartile		0.6	0.4										0.375						0.375												0.3			0.275			0.3
			75th Quartile		1.1	0.9										0.725						1.025												0.8			0.925			0.75
			Min		0.4	0										0						0												0			0			0
			Max		2.7	1.8										1.3						1.6												1.3			1.1			1.2
			n		13	16										16						16												16			16			16
			%SD		64.0312	72.8993										59.7867						68.1052												61.9182			64.6376			63.3416
63	02ct (AVOX), Ao (ml/dL)	EPO	52011		12	9.3										7.9						10.2												11			9.4			9.9			0.56875	0.0850092
63	02ct (AVOX), Ao (ml/dL)	SAL	62011		15.9	12.1										15.3						13.3												13.2			12.7			12.3
63	02ct (AVOX), Ao (ml/dL)	SAL	72011		13	10										10.5						10.2												11.4			10.7			10.5
63	02ct (AVOX), Ao (ml/dL)	EPO	82011		13	9.9										7.4						10.4												11.9			10.4			10.6
63	02ct (AVOX), Ao (ml/dL)	SAL	92011		13.6	10.5										11.6						11.8												11.2			11.4			11.6
63	02ct (AVOX), Ao (ml/dL)	SAL	112011			10.5										11.9						11.6												10.4			9.3			10.5
63	02ct (AVOX), Ao (ml/dL)	EPO	132011		14.9	11.7										12.7						13.7												13.3			14.4			13.1			0.675	0.114928
63	02ct (AVOX), Ao (ml/dL)	SAL	172011		12.6	15.2										13.5						11.7												12.5			12.9			12.5
63	02ct (AVOX), Ao (ml/dL)	EPO	182011		15.7	16.4										12.7						11.5												12.6			13			13.4
63	02ct (AVOX), Ao (ml/dL)	SAL	192011		13.1	14.3										13.6						11												12.1			12.3			12.2
63	02ct (AVOX), Ao (ml/dL)	EPO	202011		11.4	15.2										13.1						10.8												12.3			12.8			12.6
63	02ct (AVOX), Ao (ml/dL)	EPO	212011		12.4	15.3										13.7						12.7												12.7			12.3			11.8
63	02ct (AVOX), Ao (ml/dL)	SAL	222011		10.4	14.6										14.8						11.8												12.9			12.4			11.9
63	02ct (AVOX), Ao (ml/dL)	EPO	232011			15										11						11.3												11.9			12.7			12.4
63	02ct (AVOX), Ao (ml/dL)	SAL	252011		14.2	13.7										9.9						10.6												12.2			11.9			12.6
63	02ct (AVOX), Ao (ml/dL)	EPO	262011			14.7										12.8						12.1												13			13.4			14.1			02ct (AVOX), Ao (ml/dL)	SEM
			Mean		13.2462	13.025										12.025						11.5438												12.1625			12			12			13.025	0.596692
			SD		1.61174	2.38677										2.23681						1.04113												0.830161			1.41798			1.15239
			SEM		0.447015	0.596692										0.559203						0.260283												0.20754			0.354495			0.288097
			Median		13	14										12.7						11.55												12.25			12.35			12.25
			25th Quartile		12.4	10.5										10.875						10.75												11.775			11.225			11.35
			75th Quartile		14.2	15.05										13.525						11.875												12.75			12.825			12.6
			Min		10.4	9.3										7.4						10.2												10.4			9.3			9.9
			Max		15.9	16.4										15.3						13.7												13.3			14.4			14.1
			n		13	16										16						16												16			16			16
			%SD		12.1676	18.3245										18.6014						9.01902												6.82558			11.8165			9.60324
64	02cap (AVOX), Ao (ml/dL)	EPO	52011		11.5	8.95										7.5						10.1												10.5			10			9.8			12.025	0.559203
64	02cap (AVOX), Ao (ml/dL)	SAL	62011		15.7	11.7										14.7						13												12.8			12.4			11.9
64	02cap (AVOX), Ao (ml/dL)	SAL	72011		12.6	9.7										10.1						9.9												12.2			11.1			11.1
64	02cap (AVOX), Ao (ml/dL)	EPO	82011		12.8	9.5										7.1						10.1												11.5						10.3
64	02cap (AVOX), Ao (ml/dL)	SAL	92011		13.2	10.2										11.1						11.3												11			11.1			11.5
64	02cap (AVOX), Ao (ml/dL)	SAL	112011			10.3										11.6						11.5												10.1			9.1			10.2
64	02cap (AVOX), Ao (ml/dL)	EPO	132011		14.6	11.3										12.3						13.1												13.2			14.4			12.7			11.5438	0.260283
64	02cap (AVOX), Ao (ml/dL)	SAL	172011		12.4	14.7										13.1						11.5												12.2			12.5			12.3
64	02cap (AVOX), Ao (ml/dL)	EPO	182011		15.2	15.9										12.3						11.1												12.4			12.5			12.9
64	02cap (AVOX), Ao (ml/dL)	SAL	192011		13.7	13.8										13.2						10.7												11.7			11.9			12
64	02cap (AVOX), Ao (ml/dL)	EPO	202011		11	14.7										12.6						10.4												12.1			12.2			12.3
64	02cap (AVOX), Ao (ml/dL)	EPO	212011		12.2	14.9										13.2						12.2												12.3			11.9			11.3
64	02cap (AVOX), Ao (ml/dL)	SAL	222011		10.1	14.4										14.3						11.3												12.4			11.9			11.5
64	02cap (AVOX), Ao (ml/dL)	EPO	232011			14.6										10.8						10.9												11.5			12.2			12
64	02cap (AVOX), Ao (ml/dL)	SAL	252011		13.8	13.4										9.7						10.3												11.8			11.7			12.3
64	02cap (AVOX), Ao (ml/dL)	EPO	262011			14.6										12.4						11.6												12.7			13			13.9			02cap (AVOX), Ao (ml/dL)	SEM
			Mean		12.9846	12.6656										11.625						11.1875												11.9			11.86			11.75			12.6656	0.588584
			SD		1.62575	2.35434										2.17087						0.970137												0.832666			1.23508			1.06333
			SEM		0.450903	0.588584										0.542717						0.242534												0.208167			0.318897			0.265832
			Median		12.8	13.6										12.3						11.2												12.15			11.9			11.95
			25th Quartile		12.2	10.275										10.625						10.375												11.5			11.4			11.25
			75th Quartile		13.8	14.625										13.125						11.525												12.4			12.45			12.3
			Min		10.1	8.95										7.1						9.9												10.1			9.1			9.8
			Max		15.7	15.9										14.7						13.1												13.2			14.4			13.9
			n		13	16										16						16												16			15			16
			%SD		12.5206	18.5884										18.6741						8.67162												6.9972			10.4138			9.0496
65	SO2 (AVOX), Ao (%)	EPO	52011		99.9	99.9										99.9						99.9												99.9			93.6			99.9			11.625	0.542717
65	SO2 (AVOX), Ao (%)	SAL	62011		99.9	99.9										99.9						99.9												99.9			99.9			99.9
65	SO2 (AVOX), Ao (%)	SAL	72011		99.9	99.9										99.9						99.9												93.6			96.1			94.5
65	SO2 (AVOX), Ao (%)	EPO	82011		99.9	99.9										99.9						99.9												99.9			99.9			99.9
65	SO2 (AVOX), Ao (%)	SAL	92011		99.9	99.9										99.9						99.9												99.9			99.9			99.9
65	SO2 (AVOX), Ao (%)	SAL	112011		99.9	99.9										99.9						99.9												99.9			99.9			99.9
65	SO2 (AVOX), Ao (%)	EPO	132011		99.9	99.9										99.9						99.9												99.9			99.9			99.9			11.1875	0.242534
65	SO2 (AVOX), Ao (%)	SAL	172011		99.9	99.9										99.9						99.9												99.9			99.9			99.9
65	SO2 (AVOX), Ao (%)	EPO	182011		99.9	99.9										99.9						99.9												99.9			99.9			99.9
65	SO2 (AVOX), Ao (%)	SAL	192011		99.9	99.9										99.9						99.9												99.9			99.9			99.9
65	SO2 (AVOX), Ao (%)	EPO	202011		99.9	99.9										99.9						99.9												99.9			99.9			99.9
65	SO2 (AVOX), Ao (%)	EPO	212011		99.9	99.9										99.9						99.9												99.9			99.9			99.9
65	SO2 (AVOX), Ao (%)	SAL	222011		99.9	99.9										99.9						99.9												99.9			99.9			99.9
65	SO2 (AVOX), Ao (%)	EPO	232011			99.9										99.9						99.9												99.9			99.9			99.9
65	SO2 (AVOX), Ao (%)	SAL	252011		99.9	99.1										99.9						99.9												99.9			99.9			99.9
65	SO2 (AVOX), Ao (%)	EPO	262011			99.9										99.9						99.9												99.9			99.9			99.9			SO2 (AVOX), Ao (%)	SEM
			Mean		99.9	99.85										99.9						99.9												99.5063			99.2688			99.5625			99.85	0.05
			SD		0	0.2										1.46769e-14						1.46769e-14												1.575			1.78427			1.35
			SEM		0	0.05										3.66923e-15						3.66923e-15												0.39375			0.446068			0.3375
			Median		99.9	99.9										99.9						99.9												99.9			99.9			99.9
			25th Quartile		99.9	99.9										99.9						99.9												99.9			99.9			99.9
			75th Quartile		99.9	99.9										99.9						99.9												99.9			99.9			99.9
			Min		99.9	99.1										99.9						99.9												93.6			93.6			94.5
			Max		99.9	99.9										99.9						99.9												99.9			99.9			99.9
			n		14	16										16						16												16			16			16
			%SD		0	0.2003										1.46916e-14						1.46916e-14												1.58282			1.79742			1.35593
66	pH (OPTI), Ao (units)	EPO	52011		7.43	7.42										7.35						7.28												7.13			7.19			7.23			99.9	3.66923e-15
66	pH (OPTI), Ao (units)	SAL	62011		7.38	7.38										7.32						7.32												7.17			7.18			7.3
66	pH (OPTI), Ao (units)	SAL	72011		7.41	7.4										7.34						7.39												7.24			7.29			7.31
66	pH (OPTI), Ao (units)	EPO	82011		7.39	7.4										7.21						7.35												7.23			7.29			7.26
66	pH (OPTI), Ao (units)	SAL	92011		7.42	7.35										7.35						7.3												7.18			7.22			7.32
66	pH (OPTI), Ao (units)	SAL	112011		7.49	7.47										7.36						7.31												7.26			7.32			7.41
66	pH (OPTI), Ao (units)	EPO	132011		7.5	7.42										7.3						7.24												7.19			7.18			7.32			99.9	3.66923e-15
66	pH (OPTI), Ao (units)	SAL	172011		7.45	7.47										7.35						7.26												7.21			7.22			7.26
66	pH (OPTI), Ao (units)	EPO	182011		7.45	7.44										7.24						7.26												7.16			7.25			7.33
66	pH (OPTI), Ao (units)	SAL	192011		7.43	7.43										7.33						7.26												7.06			7.23			7.31
66	pH (OPTI), Ao (units)	EPO	202011		7.47	7.47										7.36						7.32												7.04			7.17			7.32
66	pH (OPTI), Ao (units)	EPO	212011		7.43	7.47										7.37						7.29												7.11			7.21			7.28
66	pH (OPTI), Ao (units)	SAL	222011		7.43	7.44										7.27						7.19												7.08			7.13			7.27
66	pH (OPTI), Ao (units)	EPO	232011			7.46										7.3						7.3												7.13			7.21			7.35
66	pH (OPTI), Ao (units)	SAL	252011		7.53	7.54										7.31						7.23												7.2			7.32			7.38
66	pH (OPTI), Ao (units)	EPO	262011			7.46										7.29						7.2												6.99			6.96			6.9			pH (OPTI), Ao (units)	SEM
			Mean		7.44357	7.43875										7.31562						7.28125												7.14875			7.21062			7.28437			7.43875	0.0112129
			SD		0.0419903	0.0448516										0.0457484						0.0527731												0.0769307			0.0863689			0.112188
			SEM		0.0112224	0.0112129										0.0114371						0.0131933												0.0192327			0.0215922			0.0280471
			Median		7.43	7.44										7.325						7.285												7.165			7.215			7.31
			25th Quartile		7.4225	7.415										7.2975						7.255												7.1025			7.18			7.2675
			75th Quartile		7.465	7.47										7.35						7.3125												7.2025			7.26			7.3225
			Min		7.38	7.35										7.21						7.19												6.99			6.96			6.9
			Max		7.53	7.54										7.37						7.39												7.26			7.32			7.41
			n		14	16										16						16												16			16			16
			%SD		0.564115	0.602945										0.625352						0.724781												1.07614			1.1978			1.54012
67	pCO2 (OPTI), Ao (mmHg)	EPO	52011		40	38										49						44												59			47			47			7.31562	0.0114371
67	pCO2 (OPTI), Ao (mmHg)	SAL	62011		48	48										54						41												49			50			44
67	pCO2 (OPTI), Ao (mmHg)	SAL	72011		43	43										50						41												47			42			44
67	pCO2 (OPTI), Ao (mmHg)	EPO	82011		46	42										54						44												44			37			51
67	pCO2 (OPTI), Ao (mmHg)	SAL	92011		45	47										52						48												57			50			41
67	pCO2 (OPTI), Ao (mmHg)	SAL	112011		42	42										54						47												47			44			39
67	pCO2 (OPTI), Ao (mmHg)	EPO	132011		37	41										53						44												49			48			37			7.28125	0.0131933
67	pCO2 (OPTI), Ao (mmHg)	SAL	172011		33	36										43						44												57			57			58
67	pCO2 (OPTI), Ao (mmHg)	EPO	182011		37	36										48						39												52			42			38
67	pCO2 (OPTI), Ao (mmHg)	SAL	192011		44	43										50						43												90			52			47
67	pCO2 (OPTI), Ao (mmHg)	EPO	202011		38	40										44						35												92			66			42
67	pCO2 (OPTI), Ao (mmHg)	EPO	212011		40	40										47						43												75			59			54
67	pCO2 (OPTI), Ao (mmHg)	SAL	222011		31	35										51						43												77			70			56
67	pCO2 (OPTI), Ao (mmHg)	EPO	232011			41										49						45												66			50			40
67	pCO2 (OPTI), Ao (mmHg)	SAL	252011		35	34										43						45												55			38			36
67	pCO2 (OPTI), Ao (mmHg)	EPO	262011			39										46						44												121			140			163			pCO2 (OPTI), Ao (mmHg)	SEM
			Mean		39.9286	40.3125										49.1875						43.125												64.8125			55.75			52.3125			40.3125	0.994647
			SD		5.0454	3.97859										3.79857						3.07409												21.2422			24.2913			30.2935
			SEM		1.34844	0.994647										0.949644						0.768521												5.31054			6.07282			7.57337
			Median		40	40.5										49.5						44												57			50			44
			25th Quartile		37	37.5										46.75						42.5												49			43.5			39.75
			75th Quartile		43.75	42.25										52.25						44.25												75.5			57.5			51.75
			Min		31	34										43						35												44			37			36
			Max		48	48										54						48												121			140			163
			n		14	16										16						16												16			16			16
			%SD		12.6361	9.86937										7.72264						7.12831												32.7748			43.5718			57.9087
68	pO2 (OPTI), Ao (mmHg)	EPO	52011		169	164										514						521												325			82			118			49.1875	0.949644
68	pO2 (OPTI), Ao (mmHg)	SAL	62011		137	155										591						525												179			177			320
68	pO2 (OPTI), Ao (mmHg)	SAL	72011		148	173										579						520												84			86			80
68	pO2 (OPTI), Ao (mmHg)	EPO	82011		128	141										617						546												204			247			382
68	pO2 (OPTI), Ao (mmHg)	SAL	92011		149	158										601						567												112			164			114
68	pO2 (OPTI), Ao (mmHg)	SAL	112011		211	168										548						518												116			139			168
68	pO2 (OPTI), Ao (mmHg)	EPO	132011		202	162										460						445												177			141			216			43.125	0.768521
68	pO2 (OPTI), Ao (mmHg)	SAL	172011		180	173										499						532												386			374			394
68	pO2 (OPTI), Ao (mmHg)	EPO	182011		166	157										627						496												371			333			213
68	pO2 (OPTI), Ao (mmHg)	SAL	192011		156	149										558						483												287			188			123
68	pO2 (OPTI), Ao (mmHg)	EPO	202011		165	155										500						468												345			356			200
68	pO2 (OPTI), Ao (mmHg)	EPO	212011		187	165										545						455												326			299			354
68	pO2 (OPTI), Ao (mmHg)	SAL	222011		135	137										554						414												284			267			277
68	pO2 (OPTI), Ao (mmHg)	EPO	232011			133										524						514												207			174			145
68	pO2 (OPTI), Ao (mmHg)	SAL	252011		112	134										564						484												278			260			141
68	pO2 (OPTI), Ao (mmHg)	EPO	262011			108										537						488												273			219			253			pO2 (OPTI), Ao (mmHg)	SEM
			Mean		160.357	152										551.125						498.5												247.125			219.125			218.625			152	4.38083
			SD		28.2805	17.5233										45.5834						39.7945												95.275			90.8023			101.478
			SEM		7.55828	4.38083										11.3959						9.94862												23.8187			22.7006			25.3696
			Median		160.5	156										551						505												275.5			203.5			206.5
			25th Quartile		139.75	140										521.5						479.25												178.5			158.25			136.5
			75th Quartile		177.25	164.25										582						522												325.25			275			287.75
			Min		112	108										460						414												84			82			80
			Max		211	173										627						567												386			374			394
			n		14	16										16						16												16			16			16
			%SD		17.6359	11.5285										8.27098						7.98284												38.5533			41.4386			46.4166
69	BE (OPTI), Ao (mmol/L)	EPO	52011		1.6	-0.1										0.9						-6.2												-9.1			-9.8			-7.8			551.125	11.3959
69	BE (OPTI), Ao (mmol/L)	SAL	62011		1.9	2										0.2						-5												-10.3			-9.6			-4.9
69	BE (OPTI), Ao (mmol/L)	SAL	72011		1.7	1										1						-1.1												-7.4			-6.3			-4.7
69	BE (OPTI), Ao (mmol/L)	EPO	82011		1.5	1										-1.7						-2												-8.9			-8.6			-4.8
69	BE (OPTI), Ao (mmol/L)	SAL	92011		3.5	-0.1										1.6						-2.9												-7.5			-7.3			-5.2
69	BE (OPTI), Ao (mmol/L)	SAL	112011		7.6	6.1										3.9						-3.1												-6			-3.7			-0.1
69	BE (OPTI), Ao (mmol/L)	EPO	132011		4.5	1.1										-1.6						-8.2												-9.6			-10.3			-7.3			498.5	9.94862
69	BE (OPTI), Ao (mmol/L)	SAL	172011		-1	1.6										-2.1						-7.2												-5.6			-4.9			-2
69	BE (OPTI), Ao (mmol/L)	EPO	182011		1.3	-0.5										-7.2						-9.1												-10.4			-8.5			-6.2
69	BE (OPTI), Ao (mmol/L)	SAL	192011		3.7	3.1										-0.6						-7.4												-5.8			-6.1			-3.1
69	BE (OPTI), Ao (mmol/L)	EPO	202011		3.3	3.9										-1.3						-7.7												-6.8			-5.4			-4.3
69	BE (OPTI), Ao (mmol/L)	EPO	212011		1.2	4.3										0.4						-5.7												-6.1			-4.9			-2
69	BE (OPTI), Ao (mmol/L)	SAL	222011		-3.2	-0.9										-4.81						-11.3												-7.5			-6.4			-2.2
69	BE (OPTI), Ao (mmol/L)	EPO	232011			4.8										-2.7						-4.8												-7.6			-7.9			-3.5
69	BE (OPTI), Ao (mmol/L)	SAL	252011		5.4	6.1										-4.6						-8.4												-6.7			-6.2			-3.7
69	BE (OPTI), Ao (mmol/L)	EPO	262011			3.2										-4.6						-10.1												-4			-3			-3.8			BE (OPTI), Ao (mmol/L)	SEM
			Mean		2.35714	2.2875										-1.45063						-6.2625												-7.45625			-6.80625			-4.1			2.2875	0.57059
			SD		2.65872	2.28236										2.85899						2.95406												1.81217			2.17822			2.01858
			SEM		0.710573	0.57059										0.714747						0.738516												0.453042			0.544554			0.504645
			Median		1.8	1.8										-1.45						-6.7												-7.45			-6.35			-4.05
			25th Quartile		1.35	0.725										-3.175						-8.25												-8.95			-8.525			-4.975
			75th Quartile		3.65	4										0.525						-4.375												-6.075			-5.275			-2.875
			Min		-3.2	-0.9										-7.2						-11.3												-10.4			-10.3			-7.8
			Max		7.6	6.1										3.9						-1.1												-4			-3			-0.1
			n		14	16										16						16												16			16			16
			%SD		112.794	99.7753										-197.087						-47.1707												-24.304			-32.0032			-49.2337
70	tCO2 (OPTI), Ao (mmol/L)	EPO	52011		27.2	25.5										28.1						21.4												21.2			19.1			20.6			-1.45063	0.714747
70	tCO2 (OPTI), Ao (mmol/L)	SAL	62011		29	29										28.6						22												19.2			19.9			22.6
70	tCO2 (OPTI), Ao (mmol/L)	SAL	72011		27.9	27.3										28.5						25.1												21			21.1			22.7
70	tCO2 (OPTI), Ao (mmol/L)	EPO	82011		28.2	27.1										26.5						24.9												19.4			18.5			23.6
70	tCO2 (OPTI), Ao (mmol/L)	SAL	92011		29.8	27										29.2						24.9												22.3			21.5			21.8
70	tCO2 (OPTI), Ao (mmol/L)	SAL	112011		32.9	31.5										31.7						24.5												22.1			23.5			25.7
70	tCO2 (OPTI), Ao (mmol/L)	EPO	132011		29	27										26.7						20												19.7			19.1			19.3			-6.2625	0.738516
70	tCO2 (OPTI), Ao (mmol/L)	SAL	172011		23.6	26.3										24.7						20.7												24			24.7			27.1
70	tCO2 (OPTI), Ao (mmol/L)	EPO	182011		26.3	24.4										21.4						18.5												19.6			19.4			20.4
70	tCO2 (OPTI), Ao (mmol/L)	SAL	192011		29.8	29.1										27.1						20.5												27.6			22.9			24.6
70	tCO2 (OPTI), Ao (mmol/L)	EPO	202011		28.3	29.1										25.5						18.8												27.1			25.3			22.8
70	tCO2 (OPTI), Ao (mmol/L)	EPO	212011		26.8	29.5										27.5						21.7												25.9			24.9			26.4
70	tCO2 (OPTI), Ao (mmol/L)	SAL	222011		21.2	24										24.5						17.3												24.9			24.9			26.6
70	tCO2 (OPTI), Ao (mmol/L)	EPO	232011			30.2										25.1						22.8												23.5			21.1			23
70	tCO2 (OPTI), Ao (mmol/L)	SAL	252011		29.3	29.8										22.6						19.9												22.9			20.4			22.1
70	tCO2 (OPTI), Ao (mmol/L)	EPO	262011			28.4										23.2						18.5												32.3			35			36.3			tCO2 (OPTI), Ao (mmol/L)	SEM
			Mean		27.8071	27.825										26.3063						21.3438												23.2937			22.5812			24.1			27.825	0.528638
			SD		2.83344	2.11455										2.68836						2.5306												3.60323			4.05236			3.98179
			SEM		0.75727	0.528638										0.672091						0.632651												0.900808			1.01309			0.995448
			Median		28.25	27.85										26.6						21.05												22.6			21.3			22.9
			25th Quartile		26.9	26.825										24.65						19.625												20.675			19.775			22.025
			75th Quartile		29.225	29.2										28.2						23.225												25.15			24.75			25.875
			Min		21.2	24										21.4						17.3												19.2			18.5			19.3
			Max		32.9	31.5										31.7						25.1												32.3			35			36.3
			n		14	16										16						16												16			16			16
			%SD		10.1896	7.59947										10.2195						11.8564												15.4687			17.9457			16.522
71	HCO3 (OPTI), Ao (mmol/L)	EPO	52011		26	24.3										26.6						20.1												19.4			17.6			19.2			26.3063	0.672091
71	HCO3 (OPTI), Ao (mmol/L)	SAL	62011		27.5	27.5										26.9						20.8												17.7			18.4			21.2
71	HCO3 (OPTI), Ao (mmol/L)	SAL	72011		26.6	26										26.9						23.8												19.6			19.8			21.3
71	HCO3 (OPTI), Ao (mmol/L)	EPO	82011		26.8	25.8										24.9						23.6												18.1			17.3			22.1
71	HCO3 (OPTI), Ao (mmol/L)	SAL	92011		28.4	25.5										27.6						23.4												20.5			19.9			20.5
71	HCO3 (OPTI), Ao (mmol/L)	SAL	112011		31.6	30.3										30						23												20.6			22.1			24.5
71	HCO3 (OPTI), Ao (mmol/L)	EPO	132011		27.9	25.7										25.1						18.6												18.2			17.7			18.1			21.3438	0.632651
71	HCO3 (OPTI), Ao (mmol/L)	SAL	172011		22.5	25.2										23.4						19.4												22.2			23			25.3
71	HCO3 (OPTI), Ao (mmol/L)	EPO	182011		25.2	23.3										19.9						17.3												18			18.1			19.2
71	HCO3 (OPTI), Ao (mmol/L)	SAL	192011		28.5	27.8										25.6						19.1												24.8			21.3			23.1
71	HCO3 (OPTI), Ao (mmol/L)	EPO	202011		27.1	27.9										24.2						17.7												24.3			23.3			21.5
71	HCO3 (OPTI), Ao (mmol/L)	EPO	212011		25.6	28.3										26						20.4												23.6			23.1			24.8
71	HCO3 (OPTI), Ao (mmol/L)	SAL	222011		20.3	22.9										22.9						16												22.5			22.8			24.9
71	HCO3 (OPTI), Ao (mmol/L)	EPO	232011			28.9										23.6						21.5												21.4			19.6			21.7
71	HCO3 (OPTI), Ao (mmol/L)	SAL	252011		28.3	28.8										21.3						18.5												21.2			19.3			21
71	HCO3 (OPTI), Ao (mmol/L)	EPO	262011			27.2										21.8						17.2												28.6			30.7			31.3			HCO3 (OPTI), Ao (mmol/L)	SEM
			Mean		26.5929	26.5875										24.7938						20.025												21.2937			20.875			22.4812			26.5875	0.523838
			SD		2.7365	2.09535										2.60448						2.48744												2.9825			3.3753			3.19379
			SEM		0.731359	0.523838										0.651119						0.621859												0.745624			0.843826			0.798447
			Median		26.95	26.6										25						19.75												20.9			19.85			21.6
			25th Quartile		25.7	25.425										23.275						18.3												19.1			18.325			20.875
			75th Quartile		28.2	28										26.675						21.875												22.775			22.85			24.575
			Min		20.3	22.9										19.9						16												17.7			17.3			18.1
			Max		31.6	30.3										30						23.8												28.6			30.7			31.3
			n		14	16										16						16												16			16			16
			%SD		10.2903	7.88097										10.5046						12.4216												14.0064			16.1691			14.2065
72	stHCO3 (OPTI), Ao (mmol/L)	EPO	52011		25.6	24.3										24.9						19.2												16.8			16.5			17.9			24.7938	0.651119
72	stHCO3 (OPTI), Ao (mmol/L)	SAL	62011		25.7	25.8										24.2						20.2												16.2			16.7			20.3
72	stHCO3 (OPTI), Ao (mmol/L)	SAL	72011		25.7	25.1										24.9						23.4												18.3			19.2			20.4
72	stHCO3 (OPTI), Ao (mmol/L)	EPO	82011		25.5	25.1										22.7						22.6												17.2			17.5			20.3
72	stHCO3 (OPTI), Ao (mmol/L)	SAL	92011		27.2	24.1										25.5						21.8												18.1			18.3			20.1
72	stHCO3 (OPTI), Ao (mmol/L)	SAL	112011		30.7	29.5										27.4						21.7												19.4			21.2			24.3
72	stHCO3 (OPTI), Ao (mmol/L)	EPO	132011		28.1	25.2										22.8						17.7												16.7			16.2			18.5			20.025	0.621859
72	stHCO3 (OPTI), Ao (mmol/L)	SAL	172011		23.6	25.7										22.5						18.5												19.5			20.1			22.3
72	stHCO3 (OPTI), Ao (mmol/L)	EPO	182011		25.4	23.9										18.5						17.1												16.1			17.5			19.4
72	stHCO3 (OPTI), Ao (mmol/L)	SAL	192011		27.4	26.8										23.6						18.3												18.9			19.2			21.6
72	stHCO3 (OPTI), Ao (mmol/L)	EPO	202011		27.1	27.6										23.2						18.2												18.1			19.6			20.8
72	stHCO3 (OPTI), Ao (mmol/L)	EPO	212011		25.3	27.9										24.6						19.6												18.9			20.1			22.4
72	stHCO3 (OPTI), Ao (mmol/L)	SAL	222011		21.8	23.6										20.8						15.4												17.8			18.7			22.2
72	stHCO3 (OPTI), Ao (mmol/L)	EPO	232011			28.3										22						20.4												17.9			17.9			21.53
72	stHCO3 (OPTI), Ao (mmol/L)	SAL	252011		28.9	29.6										20.5						17.6												18.8			19.3			21.3
72	stHCO3 (OPTI), Ao (mmol/L)	EPO	262011			27										20.5						16.3												19.8			20.4			19.5			stHCO3 (OPTI), Ao (mmol/L)	SEM
			Mean		26.2857	26.2188										23.0375						19.25												18.0312			18.65			20.8019			26.2188	0.485646
			SD		2.20519	1.94258										2.25355						2.29695												1.16831			1.49354			1.61127
			SEM		0.589361	0.485646										0.563388						0.574239												0.292079			0.373385			0.402817
			Median		25.7	25.75										23						18.85												18.1			18.95			20.6
			25th Quartile		25.425	24.9										21.7						17.675												17.1			17.5			19.95
			75th Quartile		27.35	27.675										24.675						20.725												18.9			19.725			21.75
			Min		21.8	23.6										18.5						15.4												16.1			16.2			17.9
			Max		30.7	29.6										27.4						23.4												19.8			21.2			24.3
			n		14	16										16						16												16			16			16
			%SD		8.3893	7.40913										9.78211						11.9322												6.47939			8.00827			7.74579
73	tHB (OPTI), Ao (g/dl)	EPO	52011		8.1	6.2										6.3						6.7												6.9			7.9			6.8			23.0375	0.563388
73	tHB (OPTI), Ao (g/dl)	SAL	62011		11.7	8.4										10.2						9.2												8.8			9			8.5
73	tHB (OPTI), Ao (g/dl)	SAL	72011		9.6	7.5										7.6						7.4												8.8			8.6			8.5
73	tHB (OPTI), Ao (g/dl)	EPO	82011		9.5	6.9										5.7						6.9												7.6			7.1			7.2
73	tHB (OPTI), Ao (g/dl)	SAL	92011		9.7	7.4										7.6						8.2												7.7			7.8			8.4
73	tHB (OPTI), Ao (g/dl)	SAL	112011		9.3	7.5										8						6.7												7.1			7.3			7.3
73	tHB (OPTI), Ao (g/dl)	EPO	132011		8.8	8.3										9						9.2												9.4			10			8.9			19.25	0.574239
73	tHB (OPTI), Ao (g/dl)	SAL	172011		10.5	10.7										9.4						8.6												8.8			9.1			8.8
73	tHB (OPTI), Ao (g/dl)	EPO	182011		10.2	11.5										8.7						7.9												9.1			8.7			8.9
73	tHB (OPTI), Ao (g/dl)	SAL	192011		9.2	9.7										9.7						7.9												8.1			8.7			8.7
73	tHB (OPTI), Ao (g/dl)	EPO	202011		10	10.2										9.2						7.5												8.7			8.5			8.8
73	tHB (OPTI), Ao (g/dl)	EPO	212011		10	10										9.1						7.6												8.6			8.5			7.6
73	tHB (OPTI), Ao (g/dl)	SAL	222011		10.7	11										9.7						8.1												8.4			8.4			8.3
73	tHB (OPTI), Ao (g/dl)	EPO	232011			10.6										7.8						8												7.9			8.2			8.5
73	tHB (OPTI), Ao (g/dl)	SAL	252011		10.2	10										7.3						7.4												8.6			8.5			8.9
73	tHB (OPTI), Ao (g/dl)	EPO	262011			11										9.2						7.7												9			9.4			9.9			tHB (OPTI), Ao (g/dl)	SEM
			Mean		9.82143	9.18125										8.40625						7.8125												8.34375			8.48125			8.375			9.18125	0.42458
			SD		0.87458	1.69832										1.27931						0.755315												0.72385			0.735045			0.786977
			SEM		0.233741	0.42458										0.319827						0.188829												0.180962			0.183761			0.196744
			Median		9.85	9.85										8.85						7.8												8.6			8.5			8.5
			25th Quartile		9.35	7.5										7.6						7.4												7.85			8.125			8.125
			75th Quartile		10.2	10.625										9.25						8.125												8.8			8.775			8.825
			Min		8.1	6.2										5.7						6.7												6.9			7.1			6.8
			Max		11.7	11.5										10.2						9.2												9.4			10			9.9
			n		14	16										16						16												16			16			16
			%SD		8.90481	18.4977										15.2185						9.66803												8.67535			8.66671			9.39674
74	SO2 (OPTI), Ao (%)	EPO	52011		99	99										100						100												100			91			96			8.40625	0.319827
74	SO2 (OPTI), Ao (%)	SAL	62011		99	99										100						100												99			99			100
74	SO2 (OPTI), Ao (%)	SAL	72011		99	98										100						100												92			93			92
74	SO2 (OPTI), Ao (%)	EPO	82011		98	98										100						100												99			99			100
74	SO2 (OPTI), Ao (%)	SAL	92011		99	99										100						100												96			99			98
74	SO2 (OPTI), Ao (%)	SAL	112011		100	99										100						100												97			98			99
74	SO2 (OPTI), Ao (%)	EPO	132011		99	99										100						100												99			98			100			7.8125	0.188829
74	SO2 (OPTI), Ao (%)	SAL	172011		99	99										100						100												100			100			100
74	SO2 (OPTI), Ao (%)	EPO	182011		99	99										100						100												100			100			100
74	SO2 (OPTI), Ao (%)	SAL	192011		99	99										100						100												100			99			98
74	SO2 (OPTI), Ao (%)	EPO	202011		99	99										100						100												100			100			99
74	SO2 (OPTI), Ao (%)	EPO	212011		99	99										100						100												100			100			100
74	SO2 (OPTI), Ao (%)	SAL	222011		99	99										100						100												100			100			100
74	SO2 (OPTI), Ao (%)	EPO	232011			99										100						100												99			99			99
74	SO2 (OPTI), Ao (%)	SAL	252011		98	99										100						100												100			100			99
74	SO2 (OPTI), Ao (%)	EPO	262011			98										100						100												100			99			99			SO2 (OPTI), Ao (%)	SEM
			Mean		98.9286	98.8125										100						100												98.8125			98.375			98.6875			98.8125	0.100778
			SD		0.474631	0.403113										0						0												2.16699			2.60448			2.08866
			SEM		0.126851	0.100778										0						0												0.541747			0.651121			0.522165
			Median		99	99										100						100												100			99			99
			25th Quartile		99	99										100						100												99			98.75			98.75
			75th Quartile		99	99										100						100												100			100			100
			Min		98	98										100						100												92			91			92
			Max		100	99										100						100												100			100			100
			n		14	16										16						16												16			16			16
			%SD		0.479772	0.407957										0						0												2.19303			2.64751			2.11644
75	HCT (OPTI), Ao (%)	EPO	52011		24	19										19						20												21			24			21			100	0
75	HCT (OPTI), Ao (%)	SAL	62011		35	25										31						28												27			27			26
75	HCT (OPTI), Ao (%)	SAL	72011		29	23										23						22												26			26			25
75	HCT (OPTI), Ao (%)	EPO	82011		29	21										17						21												23			21			22
75	HCT (OPTI), Ao (%)	SAL	92011		29	22										23						25												23			24			25
75	HCT (OPTI), Ao (%)	SAL	112011		28	23										24						20												21			22			22
75	HCT (OPTI), Ao (%)	EPO	132011		26	25										27						28												28			30			27			100	0
75	HCT (OPTI), Ao (%)	SAL	172011		32	32										28						26												26			27			26
75	HCT (OPTI), Ao (%)	EPO	182011		31	35										26						24												27			26			27
75	HCT (OPTI), Ao (%)	SAL	192011		28	29										29						24												24			26			26
75	HCT (OPTI), Ao (%)	EPO	202011		30	31										28						23												26			25			26
75	HCT (OPTI), Ao (%)	EPO	212011		30	30										27						23												26			26			23
75	HCT (OPTI), Ao (%)	SAL	222011		32	33										29						24												25			25			25
75	HCT (OPTI), Ao (%)	EPO	232011			32										24						24												24			25			25
75	HCT (OPTI), Ao (%)	SAL	252011		31	30										22						22												26			26			27
75	HCT (OPTI), Ao (%)	EPO	262011			33										28						23												27			28			30			HCT (OPTI), Ao (%)	SEM
			Mean		29.5714	27.6875										25.3125						23.5625												25			25.5			25.1875			27.6875	1.26068
			SD		2.70937	5.04273										3.8422						2.39357												2.12916			2.16025			2.28674
			SEM		0.724108	1.26068										0.96055						0.598392												0.532291			0.540062			0.571684
			Median		29.5	29.5										26.5						23.5												26			26			25.5
			25th Quartile		28.25	23										23						22												23.75			24.75			24.5
			75th Quartile		31	32										28						24.25												26.25			26.25			26.25
			Min		24	19										17						20												21			21			21
			Max		35	35										31						28												28			30			30
			n		14	16										16						16												16			16			16
			%SD		9.1621	18.213										15.1791						10.1584												8.51665			8.47156			9.07886
76	Lactate (OPTI), Ao (mmol/L)	EPO	52011		1.29	1.6										2.69						6.7												9.71			10.81			9.75			25.3125	0.96055
76	Lactate (OPTI), Ao (mmol/L)	SAL	62011		1.61	2.05										1.15						5.7												8.7			7.44			4.87
76	Lactate (OPTI), Ao (mmol/L)	SAL	72011		0.79	0.56										0.32						3.4												7.52			6.3			6.66
76	Lactate (OPTI), Ao (mmol/L)	EPO	82011		0.99	1.72										1.18						4.64												9.2			8.42			7.41
76	Lactate (OPTI), Ao (mmol/L)	SAL	92011		0.91	1.56										1.6						4.73												6.03			6.19			4.44
76	Lactate (OPTI), Ao (mmol/L)	SAL	112011		1.62	1.59										2.76						5.7												9.22			7.74			5.49
76	Lactate (OPTI), Ao (mmol/L)	EPO	132011		2.19	2.24										4.79						6.16												9.33			9.91			7.38			23.5625	0.598392
76	Lactate (OPTI), Ao (mmol/L)	SAL	172011		2.55	2.96										3.52						6.57												6.34			5.95			4
76	Lactate (OPTI), Ao (mmol/L)	EPO	182011		2.51	2.43										1.53						4.9												8.5			6.11			4.62
76	Lactate (OPTI), Ao (mmol/L)	SAL	192011		1.29	1.21										1.97						5.22												7.99			6.35			3.93
76	Lactate (OPTI), Ao (mmol/L)	EPO	202011		1.12	0.8										3.16						3.95												7.12			6.47			4.9
76	Lactate (OPTI), Ao (mmol/L)	EPO	212011		1	1.24										2.76						5.03												7.41			6.19			4.72
76	Lactate (OPTI), Ao (mmol/L)	SAL	222011		1.91	2.06										3.75						7.21												6.13			5.27			3.11
76	Lactate (OPTI), Ao (mmol/L)	EPO	232011			2.26										1.75						5.02												9.28			8.99			7.61
76	Lactate (OPTI), Ao (mmol/L)	SAL	252011		2.51	2.28										1.63						8.36												8.1			6.48			4.88
76	Lactate (OPTI), Ao (mmol/L)	EPO	262011			1.26										1.32						7.2												6.84			4.77			7.47			Lactate (OPTI), Ao (mmol/L)	SEM
			Mean		1.59214	1.73875										2.2425						5.65562												7.96375			7.08687			5.7025			1.73875	0.159258
			SD		0.637871	0.637033										1.16773						1.31												1.23344			1.67765			1.79522
			SEM		0.170478	0.159258										0.291932						0.327499												0.308361			0.419412			0.448805
			Median		1.45	1.66										1.86						5.46												8.045			6.41			4.89
			25th Quartile		1.03	1.255										1.4775						4.8575												7.05			6.17			4.575
			75th Quartile		2.12	2.245										2.86						6.6025												9.205			7.91			7.3875
			Min		0.79	0.56										0.32						3.4												6.03			4.77			3.11
[truncated: 2,319 more rows]
[truncated: 1 more columns]
